# Supplementary material for: Structural Studies Reveal that Endosomal Cations Promote Formation of Infectious Coxsackievirus A9 A-Particles, Facilitating RNA and VP4 Release
Source: J Virol. 2022 Nov 30;96(24):e01367-22. doi: 10.1128/jvi.01367-22 (PMC9769374; doi:10.1128/jvi.01367-22)
Supplement: Supplemental file 1 — Supplemental material. Download jvi.01367-22-s0001.xlsx, XLSX file, 0.06 MB [file jvi.01367-22-s0001.xlsx]

## Sheet: combined_protein
Protein	Protein ID	Entry Name	Gene	Protein Length	Organism	Protein Existence	Description	Protein Probability	Top Peptide Probability	Combined Total Peptides	Combined Spectral Count	Combined Unique Spectral Count	Combined Total Spectral Count	CAV9_CONTROL Spectral Count	CAV9_SAMPLE Spectral Count	CAV9_CONTROL Unique Spectral Count	CAV9_SAMPLE Unique Spectral Count	CAV9_CONTROL Total Spectral Count	CAV9_SAMPLE Total Spectral Count	CAV9_CONTROL Intensity	CAV9_SAMPLE Intensity	Indistinguishable Proteins
sp|vp1|BAA00518.1:569-870	vp1	BAA00518.1:569-870		302				1	0.999	17	304	304	304	71	233	71	233	71	233	3348745	6.03601e+06
sp|vp2|BAA00518.1:70-330	vp2	BAA00518.1:70-330		261				1	0.999	13	252	252	252	41	211	41	211	41	211	704104	3.15717e+06
sp|vp3|BAA00518.1:331-568	vp3	BAA00518.1:331-568		238				1	0.999	13	134	134	134	27	107	27	107	27	107	2.40179e+06	6401011
sp|vp4|BAA00518.1:2-69	vp4	BAA00518.1:2-69		68				1	0.999	4	18	18	18	13	5	13	5	13	5	184794	93085.2
contam_sp|P02769|ALBU_BOVIN	P02769	ALBU_BOVIN	ALB	607	Bos taurus	1:Experimental evidence at protein level	Serum albumin	1	0.999	20	62	46	62	19	43	12	34	19	43	412397	298399
sp|P02768|ALBU_HUMAN	P02768	ALBU_HUMAN	ALB	609	Homo sapiens	1:Experimental evidence at protein level	Serum albumin	1	0.999	7	5	5	14	0	5	0	5	0	14	0	33611.3
sp|P04040|CATA_HUMAN	P04040	CATA_HUMAN	CAT	527	Homo sapiens	1:Experimental evidence at protein level	Catalase	1	0.999	5	16	16	16	3	13	3	13	3	13	14841.2	37028.5
contam_sp|P02662|CASA1_BOVIN	P02662	CASA1_BOVIN	CSN1S1	214	Bos taurus	1:Experimental evidence at protein level	Alpha-S1-casein	1	0.999	14	156	156	156	119	37	119	37	119	37	15233165	1.46784e+06
contam_sp|P02663|CASA2_BOVIN	P02663	CASA2_BOVIN	CSN1S2	222	Bos taurus	1:Experimental evidence at protein level	Alpha-S2-casein	1	0.999	11	72	72	72	41	31	41	31	41	31	2.40059e+06	448072
contam_sp|P02666|CASB_BOVIN	P02666	CASB_BOVIN	CSN2	224	Bos taurus	1:Experimental evidence at protein level	Beta-casein	1	0.999	4	62	62	62	40	22	40	22	40	22	1.64679e+06	364353
contam_sp|P02668|CASK_BOVIN	P02668	CASK_BOVIN	CSN3	190	Bos taurus	1:Experimental evidence at protein level	Kappa-casein	1	0.999	9	88	88	88	57	31	57	31	57	31	6.50654e+06	595523
sp|P07339|CATD_HUMAN	P07339	CATD_HUMAN	CTSD	412	Homo sapiens	1:Experimental evidence at protein level	Cathepsin D	0.9912	0.999	2	6	6	6	6	0	6	0	6	0	29636.6	0
sp|P69905|HBA_HUMAN	P69905	HBA_HUMAN	HBA1	142	Homo sapiens	1:Experimental evidence at protein level	Hemoglobin subunit alpha	0.8315	0.9836	1	2	2	2	1	1	1	1	1	1	66589.3	12828.6
sp|P68871|HBB_HUMAN	P68871	HBB_HUMAN	HBB	147	Homo sapiens	1:Experimental evidence at protein level	Hemoglobin subunit beta	0.988	0.999	1	3	3	3	1	2	1	2	1	2	12741.1	6221.41
sp|P04264|K2C1_HUMAN	P04264	K2C1_HUMAN	KRT1	644	Homo sapiens	1:Experimental evidence at protein level	Keratin, type II cytoskeletal 1	1	0.999	73	1148	1057	1148	432	716	401	656	432	716	6456798	12220376
sp|P13645|K1C10_HUMAN	P13645	K1C10_HUMAN	KRT10	584	Homo sapiens	1:Experimental evidence at protein level	Keratin, type I cytoskeletal 10	1	0.999	53	680	643	680	162	518	154	489	162	518	6689740	7.54488e+06
contam_sp|O77727|K1C15_SHEEP	O77727	K1C15_SHEEP	KRT15	453	Ovis aries	2:Experimental evidence at transcript level	Keratin, type I cytoskeletal 15	1	0.999	14	46	46	83	29	17	29	17	37	46	1.87852e+06	745828
sp|P35908|K22E_HUMAN	P35908	K22E_HUMAN	KRT2	639	Homo sapiens	1:Experimental evidence at protein level	Keratin, type II cytoskeletal 2 epidermal	1	0.999	62	470	456	561	143	327	137	319	174	387	2.30295e+06	3154416
sp|O76009|KT33A_HUMAN	O76009	KT33A_HUMAN	KRT33A	404	Homo sapiens	2:Experimental evidence at transcript level	Keratin, type I cuticular Ha3-I	0.9873	0.999	5	9	0	9	0	9	0	0	0	9	0	28509.6
sp|Q14525|KT33B_HUMAN	Q14525	KT33B_HUMAN	KRT33B	404	Homo sapiens	1:Experimental evidence at protein level	Keratin, type I cuticular Ha3-II	0.994	0.9979	4	2	2	6	0	2	0	2	0	6	0	6337
sp|Q9NSB2|KRT84_HUMAN	Q9NSB2	KRT84_HUMAN	KRT84	600	Homo sapiens	2:Experimental evidence at transcript level	Keratin, type II cuticular Hb4	0.9995	0.9982	6	5	5	16	0	5	0	5	0	16	0	136485
sp|O43790|KRT86_HUMAN	O43790	KRT86_HUMAN	KRT86	486	Homo sapiens	1:Experimental evidence at protein level	Keratin, type II cuticular Hb6	0.988	0.999	1	2	0	2	0	2	0	0	0	2	0	9821.25	sp|P78385|KRT83_HUMAN, sp|Q14533|KRT81_HUMAN
sp|P35527|K1C9_HUMAN	P35527	K1C9_HUMAN	KRT9	623	Homo sapiens	1:Experimental evidence at protein level	Keratin, type I cytoskeletal 9	1	0.999	61	786	786	786	325	461	325	461	325	461	4742299	5.01896e+06
contam_sp|P00711|LALBA_BOVIN	P00711	LALBA_BOVIN	LALBA	142	Bos taurus	1:Experimental evidence at protein level	Alpha-lactalbumin	1	0.999	4	16	16	16	4	12	4	12	4	12	32217.4	62854.7
sp|P02788|TRFL_HUMAN	P02788	TRFL_HUMAN	LTF	710	Homo sapiens	1:Experimental evidence at protein level	Lactotransferrin	0.9632	0.9973	1	2	0	2	2	0	0	0	2	0	17313	0
sp|P61626|LYSC_HUMAN	P61626	LYSC_HUMAN	LYZ	148	Homo sapiens	1:Experimental evidence at protein level	Lysozyme C	0.988	0.999	1	2	2	2	1	1	1	1	1	1	80194.8	21649.4
sp|P16083|NQO2_HUMAN	P16083	NQO2_HUMAN	NQO2	231	Homo sapiens	1:Experimental evidence at protein level	Ribosyldihydronicotinamide dehydrogenase [quinone]	0.3782	0.8809	1	1	1	1	0	1	0	1	0	1	0	4200.06
sp|P62937|PPIA_HUMAN	P62937	PPIA_HUMAN	PPIA	165	Homo sapiens	1:Experimental evidence at protein level	Peptidyl-prolyl cis-trans isomerase A	1	0.999	5	10	10	10	0	10	0	10	0	10	0	41799.4
sp|Q06830|PRDX1_HUMAN	Q06830	PRDX1_HUMAN	PRDX1	199	Homo sapiens	1:Experimental evidence at protein level	Peroxiredoxin-1	1	0.999	6	12	12	12	9	3	9	3	9	3	94820.1	61930.1
sp|P62979|RS27A_HUMAN	P62979	RS27A_HUMAN	RPS27A	156	Homo sapiens	1:Experimental evidence at protein level	Ubiquitin-40S ribosomal protein S27a	1	0.999	5	11	11	11	6	5	6	5	6	5	181373	37434.6
sp|P00441|SODC_HUMAN	P00441	SODC_HUMAN	SOD1	154	Homo sapiens	1:Experimental evidence at protein level	Superoxide dismutase [Cu-Zn]	0.988	0.999	1	1	1	1	0	1	0	1	0	1	0	9411.45
sp|P10599|THIO_HUMAN	P10599	THIO_HUMAN	TXN	105	Homo sapiens	1:Experimental evidence at protein level	Thioredoxin	1	0.999	5	6	6	6	2	4	2	4	2	4	107780	38854.7
contam_sp|P00761|TRYP_PIG	P00761	TRYP_PIG		231	Sus scrofa	1:Experimental evidence at protein level	Trypsin	1	0.999	11	813	813	813	426	387	426	387	426	387	51232676	39060040

## Sheet: combined_peptide
Peptide Sequence	Prev AA	Next AA	Start	End	Peptide Length	Charges	Protein	Protein ID	Entry Name	Gene	Protein Description	Mapped Genes	Mapped Proteins	CAV9_CONTROL Spectral Count	CAV9_SAMPLE Spectral Count	CAV9_CONTROL Intensity	CAV9_SAMPLE Intensity
FTEPVKDVMIK	K	S	52	62	11	2	sp|vp4|BAA00518.1:2-69	vp4	BAA00518.1:2-69					2	1	62431.3	27999.7
QDFTQDPSKFTEPVKDVMIK	R	S	43	62	20	3,4	sp|vp4|BAA00518.1:2-69	vp4	BAA00518.1:2-69					5	1	79085.9	15254
TGAHETSLSAAGNSIIHYTNINYYK	K	D	9	33	25	3,4	sp|vp4|BAA00518.1:2-69	vp4	BAA00518.1:2-69					3	3	157507	65085.5
TGAHETSLSAAGNSIIHYTNINYYKDAASNSANR	K	Q	9	42	34	4,5	sp|vp4|BAA00518.1:2-69	vp4	BAA00518.1:2-69					3	0	25941.6	0
AFSVDFTPTPITDTR	K	K	261	275	15	2	sp|vp1|BAA00518.1:569-870	vp1	BAA00518.1:569-870					7	10	986214	1.66599e+06
AFSVDFTPTPITDTRK	K	D	261	276	16	2,3	sp|vp1|BAA00518.1:569-870	vp1	BAA00518.1:569-870					4	9	401252	886633
FDMEVTFVITSR	R	Q	115	126	12	2	sp|vp1|BAA00518.1:569-870	vp1	BAA00518.1:569-870					3	21	36664	389140
FVAWPINTK	K	Q	90	98	9	2	sp|vp1|BAA00518.1:569-870	vp1	BAA00518.1:569-870					1	24	318771	1.47876e+06
GDVEEAIER	-	A	1	9	9	2	sp|vp1|BAA00518.1:569-870	vp1	BAA00518.1:569-870					5	5	80369	92543
GSYGYNTLNNLGHIYVR	R	H	206	222	17	2,3	sp|vp1|BAA00518.1:569-870	vp1	BAA00518.1:569-870					8	24	995633	903731
HVSGSSPHPITSTIR	R	V	223	237	15	2,3	sp|vp1|BAA00518.1:569-870	vp1	BAA00518.1:569-870					9	36	598792	1.13699e+06
KAFSVDFTPTPITDTR	K	K	260	275	16	2,3	sp|vp1|BAA00518.1:569-870	vp1	BAA00518.1:569-870					3	6	27357.9	140765
KAFSVDFTPTPITDTRK	K	D	260	276	17	2,3	sp|vp1|BAA00518.1:569-870	vp1	BAA00518.1:569-870					2	6	294438	372194
KFVAWPINTK	K	Q	89	98	10	2	sp|vp1|BAA00518.1:569-870	vp1	BAA00518.1:569-870					7	3	26873.5	105604
KLEMFTYLR	R	F	106	114	9	2	sp|vp1|BAA00518.1:569-870	vp1	BAA00518.1:569-870					0	6	0	477399
LEMFTYLR	K	F	107	114	8	2	sp|vp1|BAA00518.1:569-870	vp1	BAA00518.1:569-870					0	3	0	155109
MSIPFISIGNAYSNFYDGWSNFDQR	R	G	181	205	25	3	sp|vp1|BAA00518.1:569-870	vp1	BAA00518.1:569-870					0	3	0	7262.74
QIMYVPPGGPIPAK	R	V	143	156	14	2	sp|vp1|BAA00518.1:569-870	vp1	BAA00518.1:569-870					0	1	0	13399.9
SACVYMEEYK	R	T	71	80	10	2	sp|vp1|BAA00518.1:569-870	vp1	BAA00518.1:569-870					5	37	236159	1.00526e+06
SESTVENFLGR	R	S	60	70	11	2	sp|vp1|BAA00518.1:569-870	vp1	BAA00518.1:569-870					9	21	2.04376e+06	2891258
VDDYAWQTSTNPSIFWTEGNAPAR	K	M	157	180	24	2,3	sp|vp1|BAA00518.1:569-870	vp1	BAA00518.1:569-870					8	18	352019	715582
AYEFTSATQSDQTK	K	V	152	165	14	2	sp|vp2|BAA00518.1:70-330	vp2	BAA00518.1:70-330					1	15	64319.7	284711
DDEATAEDQPTQPDVATCR	R	F	44	62	19	2	sp|vp2|BAA00518.1:70-330	vp2	BAA00518.1:70-330					1	8	35371.5	234293
FHQGCLLVVCVPEAEMGGAVVGQAFSATAMANGDK	K	A	117	151	35	3	sp|vp2|BAA00518.1:70-330	vp2	BAA00518.1:70-330					0	4	0	20538.2
FPEALSDMGLFGQNMQYHYLGR	K	A	82	103	22	2,3	sp|vp2|BAA00518.1:70-330	vp2	BAA00518.1:70-330					2	10	58702.7	644154
FYTLDSIK	R	W	63	70	8	2	sp|vp2|BAA00518.1:70-330	vp2	BAA00518.1:70-330					3	3	81171.3	577621
FYTLDSIKWEK	R	G	63	73	11	2	sp|vp2|BAA00518.1:70-330	vp2	BAA00518.1:70-330					2	8	338750	612842
HYNFTLMVIPFVK	R	L	216	228	13	2,3	sp|vp2|BAA00518.1:70-330	vp2	BAA00518.1:70-330					3	20	71006.8	1.62145e+06
LDYADTASTYVPITVTVAPMCAEYNGLR	K	L	229	256	28	2,3	sp|vp2|BAA00518.1:70-330	vp2	BAA00518.1:70-330					0	18	0	507561
SITLGNSTITTQECANVVVGYGR	R	W	15	37	23	2,3	sp|vp2|BAA00518.1:70-330	vp2	BAA00518.1:70-330					3	49	93904.9	233923
SPTVEECGYSDR	-	V	1	12	12	2	sp|vp2|BAA00518.1:70-330	vp2	BAA00518.1:70-330					8	30	268824	1.08061e+06
TNNSATIVMPYINSVPMDNMFR	R	H	194	215	22	2	sp|vp2|BAA00518.1:70-330	vp2	BAA00518.1:70-330					0	4	0	36604.4
VQTAIHNAGMGVGVGNLTIYPHQWINLR	K	T	166	193	28	3,4	sp|vp2|BAA00518.1:70-330	vp2	BAA00518.1:70-330					13	30	690200	1.70076e+06
WPTYLRDDEATAEDQPTQPDVATCR	R	F	38	62	25	3	sp|vp2|BAA00518.1:70-330	vp2	BAA00518.1:70-330					5	12	96530.3	1.46372e+06
DAMLGTHIIWDIGLQSSCVLCVPWISQTHYR	K	L	147	177	31	4	sp|vp3|BAA00518.1:331-568	vp3	BAA00518.1:331-568					0	1	0	5903.05
DTPFISQDNK	R	L	227	236	10	2	sp|vp3|BAA00518.1:331-568	vp3	BAA00518.1:331-568					2	11	82722.1	434885
DTPFISQDNKLQ	R	-	227	238	12	2	sp|vp3|BAA00518.1:331-568	vp3	BAA00518.1:331-568					8	13	798763	1.72056e+06
FLIAYSPPGANPPK	K	T	130	143	14	2	sp|vp3|BAA00518.1:331-568	vp3	BAA00518.1:331-568					5	13	379369	1.21037e+06
GLPTMNTPGSTQFLTSDDFQSPCALPQFDVTPSMNIPGEVK	-	N	1	41	41	4	sp|vp3|BAA00518.1:331-568	vp3	BAA00518.1:331-568					0	5	0	84060.8
HTLLGEILNYYAHWSGSMK	K	L	97	115	19	3	sp|vp3|BAA00518.1:331-568	vp3	BAA00518.1:331-568					0	5	0	61636.4
IPVTINAPLQQQVFGLR	R	L	70	86	17	2,3	sp|vp3|BAA00518.1:331-568	vp3	BAA00518.1:331-568					9	29	1.57016e+06	4.0984e+06
KDAMLGTHIIWDIGLQSSCVLCVPWISQTHYR	R	L	146	177	32	4,5	sp|vp3|BAA00518.1:331-568	vp3	BAA00518.1:331-568					0	5	0	18049
LQPGLDSVFK	R	H	87	96	10	2	sp|vp3|BAA00518.1:331-568	vp3	BAA00518.1:331-568					2	8	71391.1	1.14195e+06
LTFVFCGSAMATGK	K	F	116	129	14	2	sp|vp3|BAA00518.1:331-568	vp3	BAA00518.1:331-568					0	7	0	254881
MLRDTPFISQDNK	R	L	224	236	13	2	sp|vp3|BAA00518.1:331-568	vp3	BAA00518.1:331-568					0	3	0	25890.3
MLRDTPFISQDNKLQ	R	-	224	238	15	2	sp|vp3|BAA00518.1:331-568	vp3	BAA00518.1:331-568					1	5	34001.6	105234
NLMEIAEVDSVVPVNNVQDTTDQMEMFR	K	I	42	69	28	3	sp|vp3|BAA00518.1:331-568	vp3	BAA00518.1:331-568					0	2	0	33997.6
AAFGGSGGRGSSSGGGYSSGSSSYGSGGR	K	Q	516	544	29	3	sp|P35908|K22E_HUMAN	P35908	K22E_HUMAN	KRT2	Keratin, type II cytoskeletal 2 epidermal			3	2	54245	14140
ADLEMQIESLTEELAYLK	K	K	267	284	18	2,3	sp|P13645|K1C10_HUMAN	P13645	K1C10_HUMAN	KRT10	Keratin, type I cytoskeletal 10			0	4	0	25366.5
ADLEMQIESLTEELAYLKK	K	N	267	285	19	2,3	sp|P13645|K1C10_HUMAN	P13645	K1C10_HUMAN	KRT10	Keratin, type I cytoskeletal 10			2	10	66388.2	84625.5
AEAESLYQSK	K	Y	367	376	10	2	sp|P04264|K2C1_HUMAN	P04264	K2C1_HUMAN	KRT1	Keratin, type II cytoskeletal 1			10	29	323771	681278
AEAESLYQSKYEELQITAGR	K	H	367	386	20	3	sp|P04264|K2C1_HUMAN	P04264	K2C1_HUMAN	KRT1	Keratin, type II cytoskeletal 1			14	7	1433376	171772
AEAESLYQSKYEELQITAGRHGDSVR	K	N	367	392	26	4,5	sp|P04264|K2C1_HUMAN	P04264	K2C1_HUMAN	KRT1	Keratin, type II cytoskeletal 1			4	1	49192.1	6783.84
AETECQNTEYQQLLDIK	R	I	423	439	17	2	sp|P13645|K1C10_HUMAN	P13645	K1C10_HUMAN	KRT10	Keratin, type I cytoskeletal 10			10	15	476935	393579
AETECQNTEYQQLLDIKIR	R	L	423	441	19	3	sp|P13645|K1C10_HUMAN	P13645	K1C10_HUMAN	KRT10	Keratin, type I cytoskeletal 10			2	0	28657.4	0
AFYVNVLNEEQR	R	K	445	456	12	2	sp|P04040|CATA_HUMAN	P04040	CATA_HUMAN	CAT	Catalase			3	1	14841.2	14841.2
AIGAVPLIQGEYMIPCEK	K	V	314	331	18	2	sp|P07339|CATD_HUMAN	P07339	CATD_HUMAN	CTSD	Cathepsin D			5	0	29636.6	0
ALEEANADLEVK	R	I	123	134	12	2	contam_sp|O77727|K1C15_SHEEP	O77727	K1C15_SHEEP	KRT15	Keratin, type I cytoskeletal 15			14	11	840696	439801
ALEEANADLEVKIRDWYQR	R	Q	123	141	19	3	contam_sp|O77727|K1C15_SHEEP	O77727	K1C15_SHEEP	KRT15	Keratin, type I cytoskeletal 15			2	1	32425.8	20561
ALEESNYELEGK	R	I	166	177	12	2	sp|P13645|K1C10_HUMAN	P13645	K1C10_HUMAN	KRT10	Keratin, type I cytoskeletal 10			11	41	1.36857e+06	1.9698e+06
ALEESNYELEGKIKEWYEK	R	H	166	184	19	3,4	sp|P13645|K1C10_HUMAN	P13645	K1C10_HUMAN	KRT10	Keratin, type I cytoskeletal 10			1	4	63511.6	67502.2
ALNEINQFYQK	K	F	96	106	11	2	contam_sp|P02663|CASA2_BOVIN	P02663	CASA2_BOVIN	CSN1S2	Alpha-S2-casein			4	3	362574	151841
ALNEINQFYQKFPQYLQYLYQGPIVLNPWDQVK	K	R	96	128	33	3	contam_sp|P02663|CASA2_BOVIN	P02663	CASA2_BOVIN	CSN1S2	Alpha-S2-casein			1	0	7066.97	0
ALNEINQFYQKFPQYLQYLYQGPIVLNPWDQVKR	K	N	96	129	34	4	contam_sp|P02663|CASA2_BOVIN	P02663	CASA2_BOVIN	CSN1S2	Alpha-S2-casein			1	0	0	0
AMKPWIQPK	K	T	204	212	9	2	contam_sp|P02663|CASA2_BOVIN	P02663	CASA2_BOVIN	CSN1S2	Alpha-S2-casein			8	8	285251	26463.4
APVLSDSSCK	K	S	148	157	10	2	contam_sp|P00761|TRYP_PIG	P00761	TRYP_PIG		Trypsin			0	3	0	14587.6
AQYEDIAQK	K	S	356	364	9	2	sp|P04264|K2C1_HUMAN	P04264	K2C1_HUMAN	KRT1	Keratin, type II cytoskeletal 1			4	5	468046	1.51224e+06
AQYEDIAQKSK	K	A	356	366	11	2	sp|P04264|K2C1_HUMAN	P04264	K2C1_HUMAN	KRT1	Keratin, type II cytoskeletal 1			2	2	5372.28	6550.97
AQYEDIAQKSKAEAESLYQSK	K	Y	356	376	21	3,4	sp|P04264|K2C1_HUMAN	P04264	K2C1_HUMAN	KRT1	Keratin, type II cytoskeletal 1			2	2	71359.6	20680.2
AQYEEIAQR	K	S	354	362	9	2	sp|P35908|K22E_HUMAN	P35908	K22E_HUMAN	KRT2	Keratin, type II cytoskeletal 2 epidermal			14	18	778541	622313
AVPYPQRDMPIQAFLLYQEPVLGPVRGPFPIIV	K	-	192	224	33	3	contam_sp|P02666|CASB_BOVIN	P02666	CASB_BOVIN	CSN2	Beta-casein			2	0	18084.2	0
CCTESLVNR	K	R	499	507	9	2	contam_sp|P02769|ALBU_BOVIN	P02769	ALBU_BOVIN	ALB	Serum albumin		sp|P02768|ALBU_HUMAN	0	2	0	10248.4
CMPTFQFFK	K	K	73	81	9	2	sp|P10599|THIO_HUMAN	P10599	THIO_HUMAN	TXN	Thioredoxin			0	1	0	6775.65
DAEAWFNEK	K	S	335	343	9	2	sp|P13645|K1C10_HUMAN	P13645	K1C10_HUMAN	KRT10	Keratin, type I cytoskeletal 10			4	8	1.68955e+06	1689554
DAEAWFNEKSK	K	E	335	345	11	2	sp|P13645|K1C10_HUMAN	P13645	K1C10_HUMAN	KRT10	Keratin, type I cytoskeletal 10			1	1	12732.5	10237.4
DAFLGSFLYEYSR	K	R	347	359	13	2	contam_sp|P02769|ALBU_BOVIN	P02769	ALBU_BOVIN	ALB	Serum albumin			1	2	58465.6	58465.6
DIENQYETQITQIEHEVSSSGQEVQSSAK	K	E	340	368	29	3,4	sp|P35527|K1C9_HUMAN	P35527	K1C9_HUMAN	KRT9	Keratin, type I cytoskeletal 9			18	18	2.08071e+06	1.24241e+06
DIENQYETQITQIEHEVSSSGQEVQSSAKEVTQLR	K	H	340	374	35	4	sp|P35527|K1C9_HUMAN	P35527	K1C9_HUMAN	KRT9	Keratin, type I cytoskeletal 9			3	1	243319	26250.2
DLFNAIATGK	R	Y	264	273	10	2	sp|P04040|CATA_HUMAN	P04040	CATA_HUMAN	CAT	Catalase			0	3	0	8101.93
DMPIQAFLLYQEPVLGPVR	R	G	199	217	19	2,3	contam_sp|P02666|CASB_BOVIN	P02666	CASB_BOVIN	CSN2	Beta-casein			26	21	1.64679e+06	364353
DMPIQAFLLYQEPVLGPVRGPFPIIV	R	-	199	224	26	3	contam_sp|P02666|CASB_BOVIN	P02666	CASB_BOVIN	CSN2	Beta-casein			10	1	323535	0
DQIVDLTVGNNK	K	T	213	224	12	2	sp|P35527|K1C9_HUMAN	P35527	K1C9_HUMAN	KRT9	Keratin, type I cytoskeletal 9			3	6	89453.5	48869.9
DSLENTLTESEAR	R	Y	294	306	13	2	sp|O76009|KT33A_HUMAN	O76009	KT33A_HUMAN	KRT33A	Keratin, type I cuticular Ha3-I	KRT31, KRT32	sp|Q14532|K1H2_HUMAN, sp|Q15323|K1H1_HUMAN	0	4	0	7486.82
DVDGAYMTKVDLQAK	K	L	290	304	15	2,3	sp|P04264|K2C1_HUMAN	P04264	K2C1_HUMAN	KRT1	Keratin, type II cytoskeletal 1			12	5	93590.1	60247
DVDNAYMIK	K	V	288	296	9	2	sp|P35908|K22E_HUMAN	P35908	K22E_HUMAN	KRT2	Keratin, type II cytoskeletal 2 epidermal			1	7	36351.8	399318
DVDNAYMIKVELQSK	K	V	288	302	15	2,3	sp|P35908|K22E_HUMAN	P35908	K22E_HUMAN	KRT2	Keratin, type II cytoskeletal 2 epidermal			1	6	25952.9	19992.2
DYQELMNTK	R	L	464	472	9	2	sp|P04264|K2C1_HUMAN	P04264	K2C1_HUMAN	KRT1	Keratin, type II cytoskeletal 1			9	13	67369.8	639502
DYQELMNVK	R	L	462	470	9	2	sp|P35908|K22E_HUMAN	P35908	K22E_HUMAN	KRT2	Keratin, type II cytoskeletal 2 epidermal			0	4	0	336482
EDVPSERYLGYLEQLLR	K	L	99	115	17	3	contam_sp|P02662|CASA1_BOVIN	P02662	CASA1_BOVIN	CSN1S1	Alpha-S1-casein			2	0	15672.4	0
EEAEALYHSK	K	Y	365	374	10	2	sp|P35908|K22E_HUMAN	P35908	K22E_HUMAN	KRT2	Keratin, type II cytoskeletal 2 epidermal			0	2	0	9487.75
EEMSQLTGQNSGDVNVEINVAPGK	K	D	294	317	24	2	sp|P35527|K1C9_HUMAN	P35527	K1C9_HUMAN	KRT9	Keratin, type I cytoskeletal 9			0	4	0	9517.03
EEMSQLTGQNSGDVNVEINVAPGKDLTK	K	T	294	321	28	3	sp|P35527|K1C9_HUMAN	P35527	K1C9_HUMAN	KRT9	Keratin, type I cytoskeletal 9			0	4	0	39612.5
EGIHAQQKEPMIGVNQELAYFYPELFR	K	Q	140	166	27	3,4	contam_sp|P02662|CASA1_BOVIN	P02662	CASA1_BOVIN	CSN1S1	Alpha-S1-casein			11	3	672052	51981.6
EIETYHNLLEGGQEDFESSGAGK	K	I	450	472	23	3	sp|P35527|K1C9_HUMAN	P35527	K1C9_HUMAN	KRT9	Keratin, type I cytoskeletal 9			4	9	1.35792e+06	1.43683e+06
EIETYHNLLEGGQEDFESSGAGKIGLGGR	K	G	450	478	29	4	sp|P35527|K1C9_HUMAN	P35527	K1C9_HUMAN	KRT9	Keratin, type I cytoskeletal 9			2	0	32874.9	0
EIETYHNLLEGGQEDFESSGAGKIGLGGRGGSGGSYGR	K	G	450	487	38	4	sp|P35527|K1C9_HUMAN	P35527	K1C9_HUMAN	KRT9	Keratin, type I cytoskeletal 9			2	0	29288.4	0
EIKIEISELNR	K	V	391	401	11	2	sp|P35908|K22E_HUMAN	P35908	K22E_HUMAN	KRT2	Keratin, type II cytoskeletal 2 epidermal			0	7	0	33234.6
EKLEATINELV	K	-	95	105	11	2	sp|P10599|THIO_HUMAN	P10599	THIO_HUMAN	TXN	Thioredoxin			1	1	51466.1	25803.4
ELTTEIDNNIEQISSYK	K	S	346	362	17	2	sp|P13645|K1C10_HUMAN	P13645	K1C10_HUMAN	KRT10	Keratin, type I cytoskeletal 10			4	27	359127	736602
ELTTEIDNNIEQISSYKSEITELRR	K	N	346	370	25	3,4	sp|P13645|K1C10_HUMAN	P13645	K1C10_HUMAN	KRT10	Keratin, type I cytoskeletal 10			6	13	186487	181484
ENLCSTFCK	K	E	48	56	9	2	contam_sp|P02663|CASA2_BOVIN	P02663	CASA2_BOVIN	CSN1S2	Alpha-S2-casein			0	2	0	12808.8
EPMIGVNQELAYFYPELFR	K	Q	148	166	19	2	contam_sp|P02662|CASA1_BOVIN	P02662	CASA1_BOVIN	CSN1S1	Alpha-S1-casein			2	2	76335.7	4516.66
EQIKSLNNQFASFIDKVR	R	F	182	199	18	3,4	sp|P04264|K2C1_HUMAN	P04264	K2C1_HUMAN	KRT1	Keratin, type II cytoskeletal 1			4	3	784000	97952.2
EREQIKSLNNQFASFIDK	R	V	180	197	18	3	sp|P04264|K2C1_HUMAN	P04264	K2C1_HUMAN	KRT1	Keratin, type II cytoskeletal 1			1	0	27288.1	0
ESTLHLVLR	K	L	64	72	9	2	sp|P62979|RS27A_HUMAN	P62979	RS27A_HUMAN	RPS27A	Ubiquitin-40S ribosomal protein S27a			2	2	59908.9	13732.4
EVASNTEMIQTSKSEITDLR	K	R	305	324	20	3	contam_sp|O77727|K1C15_SHEEP	O77727	K1C15_SHEEP	KRT15	Keratin, type I cytoskeletal 15			2	1	980567	244403
EVEQWFATQTEELNK	R	Q	242	256	15	2	sp|O76009|KT33A_HUMAN	O76009	KT33A_HUMAN	KRT33A	Keratin, type I cuticular Ha3-I	KRT33B, KRT34	sp|O76011|KRT34_HUMAN, sp|Q14525|KT33B_HUMAN	0	1	0	5635.51
EVTQLRHGVQELEIELQSQLSK	K	K	369	390	22	3,4	sp|P35527|K1C9_HUMAN	P35527	K1C9_HUMAN	KRT9	Keratin, type I cytoskeletal 9			0	3	0	23076.7
EVTQLRHGVQELEIELQSQLSKK	K	A	369	391	23	3,4	sp|P35527|K1C9_HUMAN	P35527	K1C9_HUMAN	KRT9	Keratin, type I cytoskeletal 9			1	2	18487.2	27382.8
FALPQYLK	K	T	189	196	8	2	contam_sp|P02663|CASA2_BOVIN	P02663	CASA2_BOVIN	CSN1S2	Alpha-S2-casein			0	1	0	60137.5
FASFIDKVR	Q	F	191	199	9	2	sp|P04264|K2C1_HUMAN	P04264	K2C1_HUMAN	KRT1	Keratin, type II cytoskeletal 1	KRT2, KRT84	sp|P35908|K22E_HUMAN, sp|Q9NSB2|KRT84_HUMAN	4	3	369641	183606
FEDENFILK	K	H	83	91	9	2	sp|P62937|PPIA_HUMAN	P62937	PPIA_HUMAN	PPIA	Peptidyl-prolyl cis-trans isomerase A			0	1	0	11604.7
FEMEQNLR	K	Q	243	250	8	2	sp|P35527|K1C9_HUMAN	P35527	K1C9_HUMAN	KRT9	Keratin, type I cytoskeletal 9			4	5	83913.1	193128
FFSDKIAKYIPIQYVLSR	R	Y	38	55	18	3	contam_sp|P02668|CASK_BOVIN	P02668	CASK_BOVIN	CSN3	Kappa-casein			1	0	16249.5	0
FFVAPFPEVFGK	R	E	38	49	12	2	contam_sp|P02662|CASA1_BOVIN	P02662	CASA1_BOVIN	CSN1S1	Alpha-S1-casein			16	6	7.87088e+06	653147
FFVAPFPEVFGKEK	R	V	38	51	14	2,3	contam_sp|P02662|CASA1_BOVIN	P02662	CASA1_BOVIN	CSN1S1	Alpha-S1-casein			13	1	2326612	7974.65
FGGFGGPGGVGGLGGPGGFGPGGYPGGIHEVSVNQSLLQPLNVK	R	V	123	166	44	4	sp|P35908|K22E_HUMAN	P35908	K22E_HUMAN	KRT2	Keratin, type II cytoskeletal 2 epidermal			0	3	0	25473.6
FKDLGEEHFK	R	G	35	44	10	2	contam_sp|P02769|ALBU_BOVIN	P02769	ALBU_BOVIN	ALB	Serum albumin			0	2	0	7437.55
FKDLGEENFK	R	A	35	44	10	2	sp|P02768|ALBU_HUMAN	P02768	ALBU_HUMAN	ALB	Serum albumin			0	2	0	7167.58
FLDDDLTDDIMCVK	K	K	99	112	14	2	contam_sp|P00711|LALBA_BOVIN	P00711	LALBA_BOVIN	LALBA	Alpha-lactalbumin			1	5	5113.8	23466.4
FLEQQNQVLQTK	R	W	200	211	12	2	sp|P04264|K2C1_HUMAN	P04264	K2C1_HUMAN	KRT1	Keratin, type II cytoskeletal 1	KRT2	sp|P35908|K22E_HUMAN	27	42	2227557	4.25438e+06
FLEQQNQVLQTKWELLQQMNVGTR	R	P	198	221	24	3	sp|P35908|K22E_HUMAN	P35908	K22E_HUMAN	KRT2	Keratin, type II cytoskeletal 2 epidermal			2	0	0	0
FLEQQNQVLQTKWELLQQVDTSTR	R	T	200	223	24	3,4	sp|P04264|K2C1_HUMAN	P04264	K2C1_HUMAN	KRT1	Keratin, type II cytoskeletal 1			14	11	1.58301e+06	523848
FNTANDDNVTQVR	R	A	432	444	13	2	sp|P04040|CATA_HUMAN	P04040	CATA_HUMAN	CAT	Catalase			0	2	0	11482.7
FQSEEQQQTEDELQDK	K	I	48	63	16	2	contam_sp|P02666|CASB_BOVIN	P02666	CASB_BOVIN	CSN2	Beta-casein			2	0	70520.3	0
FSSCGGGGGSFGAGGGFGSR	R	S	46	65	20	2	sp|P04264|K2C1_HUMAN	P04264	K2C1_HUMAN	KRT1	Keratin, type II cytoskeletal 1			63	40	1.38287e+06	880529
FSSCGGGGGSFGAGGGFGSRSLVNLGGSK	R	S	46	74	29	3	sp|P04264|K2C1_HUMAN	P04264	K2C1_HUMAN	KRT1	Keratin, type II cytoskeletal 1			2	0	0	0
FSSSGGGGGGGRFSSSSGYGGGSSR	R	V	35	59	25	3	sp|P35527|K1C9_HUMAN	P35527	K1C9_HUMAN	KRT9	Keratin, type I cytoskeletal 9			5	2	407633	75079.8
FSSSGGGGGGGRFSSSSGYGGGSSRVCGR	R	G	35	63	29	4	sp|P35527|K1C9_HUMAN	P35527	K1C9_HUMAN	KRT9	Keratin, type I cytoskeletal 9			1	0	28212.6	0
FSSSSGYGGGSSR	R	V	47	59	13	2	sp|P35527|K1C9_HUMAN	P35527	K1C9_HUMAN	KRT9	Keratin, type I cytoskeletal 9			25	28	545959	527786
FSSSSGYGGGSSRVCGR	R	G	47	63	17	2,3	sp|P35527|K1C9_HUMAN	P35527	K1C9_HUMAN	KRT9	Keratin, type I cytoskeletal 9			3	1	10210.2	0
FVSTTYSGVTR	K	-	634	644	11	2	sp|P04264|K2C1_HUMAN	P04264	K2C1_HUMAN	KRT1	Keratin, type II cytoskeletal 1			1	0	26536.5	0
GAGAFGYFEVTHDITK	K	Y	78	93	16	2	sp|P04040|CATA_HUMAN	P04040	CATA_HUMAN	CAT	Catalase			0	4	0	7641.77
GDGPVQGIINFEQK	K	E	11	24	14	2	sp|P00441|SODC_HUMAN	P00441	SODC_HUMAN	SOD1	Superoxide dismutase [Cu-Zn]			0	1	0	9411.45
GFSSGSAVVSGGSR	R	R	21	34	14	2	sp|P35908|K22E_HUMAN	P35908	K22E_HUMAN	KRT2	Keratin, type II cytoskeletal 2 epidermal			7	23	390986	363087
GGGFGGGSSFGGGSGFSGGGFGGGGFGGGR	R	F	93	122	30	2,3	sp|P35908|K22E_HUMAN	P35908	K22E_HUMAN	KRT2	Keratin, type II cytoskeletal 2 epidermal			7	5	536893	387996
GGGGGGFRGFSSGSAVVSGGSR	R	R	13	34	22	3	sp|P35908|K22E_HUMAN	P35908	K22E_HUMAN	KRT2	Keratin, type II cytoskeletal 2 epidermal			2	1	26404.6	26404.6
GGGGGGFRGFSSGSAVVSGGSRR	R	S	13	35	23	3	sp|P35908|K22E_HUMAN	P35908	K22E_HUMAN	KRT2	Keratin, type II cytoskeletal 2 epidermal			1	2	71452.9	14649.4
GGGGGGYGSGGSSYGSGGGSYGSGGGGGGGR	R	G	519	549	31	2,3	sp|P04264|K2C1_HUMAN	P04264	K2C1_HUMAN	KRT1	Keratin, type II cytoskeletal 1			2	2	509357	492220
GGGGSFGYSYGGGSGGGFSASSLGGGFGGGSR	R	G	64	95	32	2,3	sp|P35527|K1C9_HUMAN	P35527	K1C9_HUMAN	KRT9	Keratin, type I cytoskeletal 9			9	5	721093	139765
GGSGGGGGGSSGGRGSGGGSSGGSIGGR	R	G	589	616	28	3	sp|P04264|K2C1_HUMAN	P04264	K2C1_HUMAN	KRT1	Keratin, type II cytoskeletal 1			0	1	0	5316.49
GGSGGGGSISGGGYGSGGGSGGR	R	Y	550	572	23	2	sp|P35908|K22E_HUMAN	P35908	K22E_HUMAN	KRT2	Keratin, type II cytoskeletal 2 epidermal			2	2	57273.3	72304.5
GGSGGSHGGGSGFGGESGGSYGGGEEASGSGGGYGGGSGK	R	S	580	619	40	3	sp|P35527|K1C9_HUMAN	P35527	K1C9_HUMAN	KRT9	Keratin, type I cytoskeletal 9			1	3	1.03971e+06	341384
GGSGGSHGGGSGFGGESGGSYGGGEEASGSGGGYGGGSGKSSHS	R	-	580	623	44	4	sp|P35527|K1C9_HUMAN	P35527	K1C9_HUMAN	KRT9	Keratin, type I cytoskeletal 9			2	2	17412.1	10018.5
GGSGGSYGGGGSGGGYGGGSGSR	R	G	491	513	23	2	sp|P35527|K1C9_HUMAN	P35527	K1C9_HUMAN	KRT9	Keratin, type I cytoskeletal 9			22	25	440578	267334
GGSISGGGYGSGGGK	K	H	581	595	15	2	sp|P35908|K22E_HUMAN	P35908	K22E_HUMAN	KRT2	Keratin, type II cytoskeletal 2 epidermal			4	13	18462.8	128095
GGSSSGGGYGSGGGGSSSVK	R	G	604	623	20	2	sp|P35908|K22E_HUMAN	P35908	K22E_HUMAN	KRT2	Keratin, type II cytoskeletal 2 epidermal			0	1	0	9634.89
GLFIIDDKGILR	R	Q	129	140	12	2	sp|Q06830|PRDX1_HUMAN	Q06830	PRDX1_HUMAN	PRDX1	Peroxiredoxin-1			2	0	32314	0
GRGGGGGGFRGFSSGSAVVSGGSR	R	R	11	34	24	4	sp|P35908|K22E_HUMAN	P35908	K22E_HUMAN	KRT2	Keratin, type II cytoskeletal 2 epidermal			0	2	0	6519.72
GSGGGSSGGSIGGRGSSSGGVK	R	S	603	624	22	2	sp|P04264|K2C1_HUMAN	P04264	K2C1_HUMAN	KRT1	Keratin, type II cytoskeletal 1			0	2	0	0
GSLGGGFSSGGFSGGSFSR	K	G	41	59	19	2	sp|P13645|K1C10_HUMAN	P13645	K1C10_HUMAN	KRT10	Keratin, type I cytoskeletal 10			15	15	1.46283e+06	1.32741e+06
GSLGGGFSSGGFSGGSFSRGSSGGGCFGGSSGGYGGLGGFGGGSFR	K	G	41	86	46	3	sp|P13645|K1C10_HUMAN	P13645	K1C10_HUMAN	KRT10	Keratin, type I cytoskeletal 10			4	6	0	0
GSRGGSGGSYGGGGSGGGYGGGSGSR	R	G	488	513	26	3	sp|P35527|K1C9_HUMAN	P35527	K1C9_HUMAN	KRT9	Keratin, type I cytoskeletal 9			2	0	8790.83	0
GSSGGGCFGGSSGGYGGLGGFGGGSFR	R	G	60	86	27	2,3	sp|P13645|K1C10_HUMAN	P13645	K1C10_HUMAN	KRT10	Keratin, type I cytoskeletal 10			4	6	552007	481591
GSSSGGGYSSGSSSYGSGGR	R	Q	525	544	20	2	sp|P35908|K22E_HUMAN	P35908	K22E_HUMAN	KRT2	Keratin, type II cytoskeletal 2 epidermal			3	1	27449.8	48931.9
GSYGSGGSSYGSGGGSYGSGGGGGGHGSYGSGSSSGGYR	R	G	550	588	39	3	sp|P04264|K2C1_HUMAN	P04264	K2C1_HUMAN	KRT1	Keratin, type II cytoskeletal 1			0	1	0	171764
HGDSLKEIK	R	I	385	393	9	2	sp|P35908|K22E_HUMAN	P35908	K22E_HUMAN	KRT2	Keratin, type II cytoskeletal 2 epidermal			0	1	0	5553.77
HGDSLKEIKIEISELNR	R	V	385	401	17	3	sp|P35908|K22E_HUMAN	P35908	K22E_HUMAN	KRT2	Keratin, type II cytoskeletal 2 epidermal			1	1	29563.5	12131.1
HGGGGGGFGGGGFGSR	R	S	46	61	16	2	sp|P35908|K22E_HUMAN	P35908	K22E_HUMAN	KRT2	Keratin, type II cytoskeletal 2 epidermal			1	1	73524.4	10628.1
HGNSHQGEPR	K	D	185	194	10	2	sp|P13645|K1C10_HUMAN	P13645	K1C10_HUMAN	KRT10	Keratin, type I cytoskeletal 10			0	2	0	7862.54
HGVQELEIELQSQLSK	R	K	375	390	16	2,3	sp|P35527|K1C9_HUMAN	P35527	K1C9_HUMAN	KRT9	Keratin, type I cytoskeletal 9			11	15	2.85179e+06	2.10187e+06
HGVQELEIELQSQLSKK	R	A	375	391	17	2,3	sp|P35527|K1C9_HUMAN	P35527	K1C9_HUMAN	KRT9	Keratin, type I cytoskeletal 9			11	9	2.07607e+06	645500
HGVQELEIELQSQLSKKAALEK	R	S	375	396	22	4	sp|P35527|K1C9_HUMAN	P35527	K1C9_HUMAN	KRT9	Keratin, type I cytoskeletal 9			1	3	34255	15112.5
HIQKEDVPSER	K	Y	95	105	11	2	contam_sp|P02662|CASA1_BOVIN	P02662	CASA1_BOVIN	CSN1S1	Alpha-S1-casein			2	1	18818.2	7433.74
HLVDEPQNLIK	K	Q	402	412	11	2	contam_sp|P02769|ALBU_BOVIN	P02769	ALBU_BOVIN	ALB	Serum albumin			3	1	34162.3	32164.4
HPEYAVSVLLR	R	L	361	371	11	2	contam_sp|P02769|ALBU_BOVIN	P02769	ALBU_BOVIN	ALB	Serum albumin			0	1	0	12440.6
HPHPHLSFMAIPPK	R	K	119	132	14	3	contam_sp|P02668|CASK_BOVIN	P02668	CASK_BOVIN	CSN3	Kappa-casein			7	0	38878.6	0
HPIKHQGLPQEVLNENLLR	K	F	19	37	19	3,4	contam_sp|P02662|CASA1_BOVIN	P02662	CASA1_BOVIN	CSN1S1	Alpha-S1-casein			22	4	3.30678e+06	56691.3
HQGLPQEVLNENLLR	K	F	23	37	15	2,3	contam_sp|P02662|CASA1_BOVIN	P02662	CASA1_BOVIN	CSN1S1	Alpha-S1-casein			12	12	3.16161e+06	192156
HSSGGGSRGGSSSGGGYGSGGGGSSSVK	K	G	596	623	28	3	sp|P35908|K22E_HUMAN	P35908	K22E_HUMAN	KRT2	Keratin, type II cytoskeletal 2 epidermal			0	1	0	0
HYSSSRSGGGGGGGGCGGGGGVSSLR	K	I	10	35	26	3	sp|P13645|K1C10_HUMAN	P13645	K1C10_HUMAN	KRT10	Keratin, type I cytoskeletal 10			3	2	0	0
IETMREK	K	V	205	211	7	2	contam_sp|P02769|ALBU_BOVIN	P02769	ALBU_BOVIN	ALB	Serum albumin			0	1	0	0
IITHPNFNGNTLDNDIMLIK	K	L	78	97	20	2,3,4	contam_sp|P00761|TRYP_PIG	P00761	TRYP_PIG		Trypsin			154	138	36077408	21520594
IITHPNFNGNTLDNDIMLIKLSSPATLNSR	K	V	78	107	30	3,4	contam_sp|P00761|TRYP_PIG	P00761	TRYP_PIG		Trypsin			32	18	2.99693e+06	502316
IKEWYEK	K	H	178	184	7	2	sp|P13645|K1C10_HUMAN	P13645	K1C10_HUMAN	KRT10	Keratin, type I cytoskeletal 10			0	1	0	172799
IKFEMEQNLR	R	Q	241	250	10	2	sp|P35527|K1C9_HUMAN	P35527	K1C9_HUMAN	KRT9	Keratin, type I cytoskeletal 9			5	23	694305	1.20724e+06
IKFEMEQNLRQGVDADINGLR	R	Q	241	261	21	4	sp|P35527|K1C9_HUMAN	P35527	K1C9_HUMAN	KRT9	Keratin, type I cytoskeletal 9			0	4	0	17564
ILAAAIDNSRVILEIDNAR	K	L	165	183	19	2	contam_sp|O77727|K1C15_SHEEP	O77727	K1C15_SHEEP	KRT15	Keratin, type I cytoskeletal 15			1	0	0	0
IQDWYDKK	K	G	185	192	8	2	sp|P35527|K1C9_HUMAN	P35527	K1C9_HUMAN	KRT9	Keratin, type I cytoskeletal 9			2	7	27092.2	297177
IQDWYDKKGPAAIQK	K	N	185	199	15	3	sp|P35527|K1C9_HUMAN	P35527	K1C9_HUMAN	KRT9	Keratin, type I cytoskeletal 9			0	1	0	22720.7
IQVRLGEHNIDVLEGNEQFINAAK	R	I	54	77	24	3,4	contam_sp|P00761|TRYP_PIG	P00761	TRYP_PIG		Trypsin			6	2	495667	15379
IRDWYQR	K	Q	135	141	7	2	contam_sp|O77727|K1C15_SHEEP	O77727	K1C15_SHEEP	KRT15	Keratin, type I cytoskeletal 15			1	1	57257.2	61624
IRLENEIQTYR	K	S	440	450	11	2	sp|P13645|K1C10_HUMAN	P13645	K1C10_HUMAN	KRT10	Keratin, type I cytoskeletal 10			0	2	321822	775696
ISSSKGSLGGGFSSGGFSGGSFSR	R	G	36	59	24	2,3	sp|P13645|K1C10_HUMAN	P13645	K1C10_HUMAN	KRT10	Keratin, type I cytoskeletal 10			3	8	298696	81417.4
ITMQNLNDRLASYLEK	K	V	105	120	16	3	contam_sp|O77727|K1C15_SHEEP	O77727	K1C15_SHEEP	KRT15	Keratin, type I cytoskeletal 15			2	0	14351.1	0
KDAEAWFNEK	R	S	334	343	10	2	sp|P13645|K1C10_HUMAN	P13645	K1C10_HUMAN	KRT10	Keratin, type I cytoskeletal 10			2	3	31849.9	80542.7
KDIENQYETQITQIEHEVSSSGQEVQSSAK	R	E	339	368	30	4	sp|P35527|K1C9_HUMAN	P35527	K1C9_HUMAN	KRT9	Keratin, type I cytoskeletal 9			1	0	93207.7	41691.8
KDVDGAYMTK	K	V	289	298	10	2	sp|P04264|K2C1_HUMAN	P04264	K2C1_HUMAN	KRT1	Keratin, type II cytoskeletal 1			0	3	0	64531.9
KDVDGAYMTKVDLQAK	K	L	289	304	16	3	sp|P04264|K2C1_HUMAN	P04264	K2C1_HUMAN	KRT1	Keratin, type II cytoskeletal 1			2	0	9642.16	0
KDVDNAYMIK	K	V	287	296	10	2	sp|P35908|K22E_HUMAN	P35908	K22E_HUMAN	KRT2	Keratin, type II cytoskeletal 2 epidermal			0	3	0	43273.3
KGQKVGEFSGANK	K	E	82	94	13	2	sp|P10599|THIO_HUMAN	P10599	THIO_HUMAN	TXN	Thioredoxin			0	1	0	0
KITIADCGQLE	K	-	155	165	11	2	sp|P62937|PPIA_HUMAN	P62937	PPIA_HUMAN	PPIA	Peptidyl-prolyl cis-trans isomerase A			0	2	0	9931.96
KLLEGEECR	R	M	482	490	9	2	sp|P35908|K22E_HUMAN	P35908	K22E_HUMAN	KRT2	Keratin, type II cytoskeletal 2 epidermal			0	1	0	27013.2
KNHKEEMSQLTGQNSGDVNVEINVAPGK	K	D	290	317	28	4	sp|P35527|K1C9_HUMAN	P35527	K1C9_HUMAN	KRT9	Keratin, type I cytoskeletal 9			0	1	0	6991.21
KQISNLQQSISDAEQR	K	G	417	432	16	2,3	sp|P04264|K2C1_HUMAN	P04264	K2C1_HUMAN	KRT1	Keratin, type II cytoskeletal 1			0	5	0	72797.2
KQTALVELLK	K	H	548	557	10	2	contam_sp|P02769|ALBU_BOVIN	P02769	ALBU_BOVIN	ALB	Serum albumin			2	2	27441.1	22152.1
KVPQVSTPTLVEVSR	R	S	437	451	15	2	contam_sp|P02769|ALBU_BOVIN	P02769	ALBU_BOVIN	ALB	Serum albumin		sp|P02768|ALBU_HUMAN	5	5	25395.9	24858.9
KYEDEINKR	N	T	269	277	9	2	sp|P04264|K2C1_HUMAN	P04264	K2C1_HUMAN	KRT1	Keratin, type II cytoskeletal 1	KRT2	sp|P35908|K22E_HUMAN	0	2	0	29140.6
LAADDFRLK	R	Y	229	237	9	2	sp|P13645|K1C10_HUMAN	P13645	K1C10_HUMAN	KRT10	Keratin, type I cytoskeletal 10	KRT15, KRT37, KRT38	contam_sp|O77727|K1C15_SHEEP, sp|O76014|KRT37_HUMAN, sp|O76015|KRT38_HUMAN	0	1	0	9272.21
LAADDFRLKYENEVALR	R	Q	229	245	17	3	sp|P13645|K1C10_HUMAN	P13645	K1C10_HUMAN	KRT10	Keratin, type I cytoskeletal 10			0	1	0	18049.8
LADLECALQQAK	K	Q	427	438	12	2	sp|Q9NSB2|KRT84_HUMAN	Q9NSB2	KRT84_HUMAN	KRT84	Keratin, type II cuticular Hb4			0	1	0	125703
LALDLEIATYR	K	T	473	483	11	2	sp|P04264|K2C1_HUMAN	P04264	K2C1_HUMAN	KRT1	Keratin, type II cytoskeletal 1			3	51	527308	2.5943e+06
LALDVEIATYR	K	K	471	481	11	2	sp|P35908|K22E_HUMAN	P35908	K22E_HUMAN	KRT2	Keratin, type II cytoskeletal 2 epidermal			1	7	257303	781437
LALDVEIATYRK	K	L	471	482	12	2	sp|P35908|K22E_HUMAN	P35908	K22E_HUMAN	KRT2	Keratin, type II cytoskeletal 2 epidermal			2	2	35538.4	102125
LASYLDKVQALEEANNDLENK	R	I	164	184	21	3	sp|P35527|K1C9_HUMAN	P35527	K1C9_HUMAN	KRT9	Keratin, type I cytoskeletal 9			9	14	517291	417240
LASYLDKVQALEEANNDLENKIQDWYDK	R	K	164	191	28	3,4	sp|P35527|K1C9_HUMAN	P35527	K1C9_HUMAN	KRT9	Keratin, type I cytoskeletal 9			2	3	95022.6	109017
LASYLDKVR	R	A	157	165	9	2	sp|P13645|K1C10_HUMAN	P13645	K1C10_HUMAN	KRT10	Keratin, type I cytoskeletal 10			3	27	322842	451112
LDNLQQEIDFLTALYQAELSQMQTQISETNVILSMDNNR	K	S	305	343	39	3,4	sp|P04264|K2C1_HUMAN	P04264	K2C1_HUMAN	KRT1	Keratin, type II cytoskeletal 1			0	4	0	4243.4
LDQWLCEK	K	-	134	141	8	2	contam_sp|P00711|LALBA_BOVIN	P00711	LALBA_BOVIN	LALBA	Alpha-lactalbumin			0	3	0	7462.02
LDQWLCEKL	K	-	134	142	9	2	contam_sp|P00711|LALBA_BOVIN	P00711	LALBA_BOVIN	LALBA	Alpha-lactalbumin			0	3	0	18456
LDSELKNMQDMVEDYR	R	N	252	267	16	2,3	sp|P04264|K2C1_HUMAN	P04264	K2C1_HUMAN	KRT1	Keratin, type II cytoskeletal 1			1	9	28177.8	174319
LEAAVAQSEQQGEAALSDAR	K	C	346	365	20	2	sp|O43790|KRT86_HUMAN	O43790	KRT86_HUMAN	KRT86	Keratin, type II cuticular Hb6	KRT81, KRT83	sp|P78385|KRT83_HUMAN, sp|Q14533|KRT81_HUMAN	0	2	0	9821.25
LEKEIETYHNLLEGGQEDFESSGAGK	R	I	447	472	26	3,4	sp|P35527|K1C9_HUMAN	P35527	K1C9_HUMAN	KRT9	Keratin, type I cytoskeletal 9			9	7	552089	181787
LENEIQTYR	R	S	442	450	9	2	sp|P13645|K1C10_HUMAN	P13645	K1C10_HUMAN	KRT10	Keratin, type I cytoskeletal 10			3	13	341487	810592
LFTFHADICTLPDTEK	K	Q	529	544	16	2	contam_sp|P02769|ALBU_BOVIN	P02769	ALBU_BOVIN	ALB	Serum albumin			0	2	0	6240.47
LGEHNIDVLEGNEQFINAAK	R	I	58	77	20	2,3,4	contam_sp|P00761|TRYP_PIG	P00761	TRYP_PIG		Trypsin			193	150	28513914	14471111
LGEHNIDVLEGNEQFINAAKIITHPNFNGNTLDNDIMLIK	R	L	58	97	40	4,5	contam_sp|P00761|TRYP_PIG	P00761	TRYP_PIG		Trypsin			5	10	89144.3	115426
LGEYGFQNALIVR	K	Y	421	433	13	2	contam_sp|P02769|ALBU_BOVIN	P02769	ALBU_BOVIN	ALB	Serum albumin			2	3	323226	150246
LHSMKEGIHAQQKEPMIGVNQELAYFYPELFR	R	Q	135	166	32	4,5	contam_sp|P02662|CASA1_BOVIN	P02662	CASA1_BOVIN	CSN1S1	Alpha-S1-casein			4	0	47322.2	0
LKYENEVALR	R	Q	236	245	10	2	sp|P13645|K1C10_HUMAN	P13645	K1C10_HUMAN	KRT10	Keratin, type I cytoskeletal 10			3	49	397184	1.28121e+06
LKYENEVALRQSVEADINGLR	R	R	236	256	21	4	sp|P13645|K1C10_HUMAN	P13645	K1C10_HUMAN	KRT10	Keratin, type I cytoskeletal 10			0	3	0	8030.31
LLRDYQELMNTK	R	L	461	472	12	2	sp|P04264|K2C1_HUMAN	P04264	K2C1_HUMAN	KRT1	Keratin, type II cytoskeletal 1			6	8	55270.7	357239
LLRDYQELMNTKLALDLEIATYR	R	T	461	483	23	4	sp|P04264|K2C1_HUMAN	P04264	K2C1_HUMAN	KRT1	Keratin, type II cytoskeletal 1			0	4	0	19551.8
LLRDYQELMNVK	R	L	459	470	12	2	sp|P35908|K22E_HUMAN	P35908	K22E_HUMAN	KRT2	Keratin, type II cytoskeletal 2 epidermal			1	4	8661.91	78097.2
LNDLEDALQQAK	K	E	444	455	12	2	sp|P04264|K2C1_HUMAN	P04264	K2C1_HUMAN	KRT1	Keratin, type II cytoskeletal 1			3	6	270433	713516
LNDLEDALQQAKEDLAR	K	L	444	460	17	2,3	sp|P04264|K2C1_HUMAN	P04264	K2C1_HUMAN	KRT1	Keratin, type II cytoskeletal 1			1	10	26552.3	298843
LNDLEEALQQAK	K	E	442	453	12	2	sp|P35908|K22E_HUMAN	P35908	K22E_HUMAN	KRT2	Keratin, type II cytoskeletal 2 epidermal			1	2	28200.1	256180
LNDLEEALQQAKEDLAR	K	L	442	458	17	2,3	sp|P35908|K22E_HUMAN	P35908	K22E_HUMAN	KRT2	Keratin, type II cytoskeletal 2 epidermal			0	3	0	60374.5
LQGEIAHVK	R	K	406	414	9	2	sp|P35908|K22E_HUMAN	P35908	K22E_HUMAN	KRT2	Keratin, type II cytoskeletal 2 epidermal			0	8	0	122785
LRSEIDNVK	R	K	408	416	9	2	sp|P04264|K2C1_HUMAN	P04264	K2C1_HUMAN	KRT1	Keratin, type II cytoskeletal 1			4	10	15021.1	116910
LRSEIDNVKK	R	Q	408	417	10	2	sp|P04264|K2C1_HUMAN	P04264	K2C1_HUMAN	KRT1	Keratin, type II cytoskeletal 1			0	4	0	104842
LSQEDPDYGIR	R	D	253	263	11	2	sp|P04040|CATA_HUMAN	P04040	CATA_HUMAN	CAT	Catalase			0	3	0	10704.5
LSSPATLNSR	K	V	98	107	10	2	contam_sp|P00761|TRYP_PIG	P00761	TRYP_PIG		Trypsin			12	56	13718069	23647248
LSSPATLNSRVATVSLPR	K	S	98	115	18	3	contam_sp|P00761|TRYP_PIG	P00761	TRYP_PIG		Trypsin			1	0	17012	0
LVNELTEFAK	K	T	66	75	10	2	contam_sp|P02769|ALBU_BOVIN	P02769	ALBU_BOVIN	ALB	Serum albumin			3	2	30705.7	89687.4
LVNEVTEFAK	K	T	66	75	10	2	sp|P02768|ALBU_HUMAN	P02768	ALBU_HUMAN	ALB	Serum albumin			0	1	0	18246.8
LVQAFQFTDK	R	H	159	168	10	2	sp|Q06830|PRDX1_HUMAN	Q06830	PRDX1_HUMAN	PRDX1	Peroxiredoxin-1			3	1	15900.1	13575.8
MPCTEDYLSLILNR	R	L	469	482	14	2	contam_sp|P02769|ALBU_BOVIN	P02769	ALBU_BOVIN	ALB	Serum albumin			0	3	0	41225.4
MRLEKEIETYHNLLEGGQEDFESSGAGK	K	I	445	472	28	4,5	sp|P35527|K1C9_HUMAN	P35527	K1C9_HUMAN	KRT9	Keratin, type I cytoskeletal 9			15	5	306537	54299.3
MSGDLSSNVTVSVTSSTISSNVASK	R	A	491	515	25	2,3	sp|P35908|K22E_HUMAN	P35908	K22E_HUMAN	KRT2	Keratin, type II cytoskeletal 2 epidermal			7	16	97311.8	113488
MSGECAPNVSVSVSTSHTTISGGGSR	R	G	493	518	26	2,3	sp|P04264|K2C1_HUMAN	P04264	K2C1_HUMAN	KRT1	Keratin, type II cytoskeletal 1			16	23	898180	578606
MTLDDFRIK	R	F	234	242	9	2	sp|P35527|K1C9_HUMAN	P35527	K1C9_HUMAN	KRT9	Keratin, type I cytoskeletal 9			0	1	0	6705.26
MTLDDFRIKFEMEQNLR	R	Q	234	250	17	3	sp|P35527|K1C9_HUMAN	P35527	K1C9_HUMAN	KRT9	Keratin, type I cytoskeletal 9			0	3	0	7130.45
MVNPTVFFDIAVDGEPLGRVSFELFADKVPK	-	T	1	31	31	4	sp|P62937|PPIA_HUMAN	P62937	PPIA_HUMAN	PPIA	Peptidyl-prolyl cis-trans isomerase A			0	1	0	15017.4
NAVPITPTLNR	R	E	130	140	11	2	contam_sp|P02663|CASA2_BOVIN	P02663	CASA2_BOVIN	CSN1S2	Alpha-S2-casein			15	8	1671351	259480
NHEEEMKDLR	K	N	286	295	10	2	sp|P13645|K1C10_HUMAN	P13645	K1C10_HUMAN	KRT10	Keratin, type I cytoskeletal 10			0	12	0	33881.5
NHKEEMSQLTGQNSGDVNVEINVAPGK	K	D	291	317	27	3,4	sp|P35527|K1C9_HUMAN	P35527	K1C9_HUMAN	KRT9	Keratin, type I cytoskeletal 9			0	11	0	203386
NHKEEMSQLTGQNSGDVNVEINVAPGKDLTK	K	T	291	321	31	3,4,5	sp|P35527|K1C9_HUMAN	P35527	K1C9_HUMAN	KRT9	Keratin, type I cytoskeletal 9			23	22	201252	236139
NKLNDLEDALQQAK	K	E	442	455	14	2,3	sp|P04264|K2C1_HUMAN	P04264	K2C1_HUMAN	KRT1	Keratin, type II cytoskeletal 1			2	14	284238	1.17646e+06
NKLNDLEDALQQAKEDLAR	K	L	442	460	19	3	sp|P04264|K2C1_HUMAN	P04264	K2C1_HUMAN	KRT1	Keratin, type II cytoskeletal 1			2	6	560419	1.07073e+06
NKLNDLEEALQQAK	R	E	440	453	14	2,3	sp|P35908|K22E_HUMAN	P35908	K22E_HUMAN	KRT2	Keratin, type II cytoskeletal 2 epidermal			2	11	64853.2	427267
NKLNDLEEALQQAKEDLAR	R	L	440	458	19	3	sp|P35908|K22E_HUMAN	P35908	K22E_HUMAN	KRT2	Keratin, type II cytoskeletal 2 epidermal			1	4	202300	214548
NKYEDEINK	R	R	268	276	9	2	sp|P04264|K2C1_HUMAN	P04264	K2C1_HUMAN	KRT1	Keratin, type II cytoskeletal 1			1	1	11738.5	23849.5
NKYEDEINKR	R	T	268	277	10	2	sp|P04264|K2C1_HUMAN	P04264	K2C1_HUMAN	KRT1	Keratin, type II cytoskeletal 1			3	10	8608.23	155799
NLDLDSIIAEVK	R	A	342	353	12	2	sp|P35908|K22E_HUMAN	P35908	K22E_HUMAN	KRT2	Keratin, type II cytoskeletal 2 epidermal			7	8	1.46201e+06	1.06141e+06
NLDLDSIIAEVKAQYEEIAQR	R	S	342	362	21	3	sp|P35908|K22E_HUMAN	P35908	K22E_HUMAN	KRT2	Keratin, type II cytoskeletal 2 epidermal			1	2	0	3546.22
NMAINPSKENLCSTFCK	K	E	40	56	17	3	contam_sp|P02663|CASA2_BOVIN	P02663	CASA2_BOVIN	CSN1S2	Alpha-S2-casein			3	1	34171	10445
NMQDMVEDYR	K	N	258	267	10	2	sp|P04264|K2C1_HUMAN	P04264	K2C1_HUMAN	KRT1	Keratin, type II cytoskeletal 1			10	28	204708	1.10357e+06
NQILNLTTDNANILLQIDNAR	K	L	208	228	21	2,3	sp|P13645|K1C10_HUMAN	P13645	K1C10_HUMAN	KRT10	Keratin, type I cytoskeletal 10			4	12	62260.6	497413
NRKDIENQYETQITQIEHEVSSSGQEVQSSAK	K	E	337	368	32	4,5	sp|P35527|K1C9_HUMAN	P35527	K1C9_HUMAN	KRT9	Keratin, type I cytoskeletal 9			12	5	710604	76056.8
NSKIEISELNR	R	V	393	403	11	2	sp|P04264|K2C1_HUMAN	P04264	K2C1_HUMAN	KRT1	Keratin, type II cytoskeletal 1			3	5	286989	182496
NSKIEISELNRVIQR	R	L	393	407	15	3	sp|P04264|K2C1_HUMAN	P04264	K2C1_HUMAN	KRT1	Keratin, type II cytoskeletal 1			3	3	232728	49017.6
NVAVDELSR	K	Q	24	32	9	2	sp|P16083|NQO2_HUMAN	P16083	NQO2_HUMAN	NQO2	Ribosyldihydronicotinamide dehydrogenase [quinone]			0	1	0	4200.06
NVQALEIELQSQLALK	R	Q	371	386	16	2,3	sp|P13645|K1C10_HUMAN	P13645	K1C10_HUMAN	KRT10	Keratin, type I cytoskeletal 10			6	30	354388	752182
NVQALEIELQSQLALKQSLEASLAETEGR	R	Y	371	399	29	3	sp|P13645|K1C10_HUMAN	P13645	K1C10_HUMAN	KRT10	Keratin, type I cytoskeletal 10			0	2	0	20636.2
NVQDAIADAEQR	K	G	419	430	12	2	sp|P35908|K22E_HUMAN	P35908	K22E_HUMAN	KRT2	Keratin, type II cytoskeletal 2 epidermal			2	12	70190.7	302102
NVQDAIADAEQRGEHALK	K	D	419	436	18	3	sp|P35908|K22E_HUMAN	P35908	K22E_HUMAN	KRT2	Keratin, type II cytoskeletal 2 epidermal			1	2	34927.2	100129
NVQDAIADAEQRGEHALKDAR	K	N	419	439	21	3,4	sp|P35908|K22E_HUMAN	P35908	K22E_HUMAN	KRT2	Keratin, type II cytoskeletal 2 epidermal			3	4	336316	211559
NVSTGDVNVEMNAAPGVDLTQLLNNMR	R	S	296	322	27	2,3	sp|P13645|K1C10_HUMAN	P13645	K1C10_HUMAN	KRT10	Keratin, type I cytoskeletal 10			15	15	587255	283121
NYSPYYNTIDDLK	K	D	200	212	13	2	sp|P35527|K1C9_HUMAN	P35527	K1C9_HUMAN	KRT9	Keratin, type I cytoskeletal 9			2	2	69565.3	39633.7
NYSPYYNTIDDLKDQIVDLTVGNNK	K	T	200	224	25	3,4	sp|P35527|K1C9_HUMAN	P35527	K1C9_HUMAN	KRT9	Keratin, type I cytoskeletal 9			6	8	391438	935737
PGSDTIKPDVQK	K	S	179	190	12	2	sp|Q06830|PRDX1_HUMAN	Q06830	PRDX1_HUMAN	PRDX1	Peroxiredoxin-1			1	0	1906.97	0
PVALINNQFLPYPYYAK	K	P	68	84	17	2	contam_sp|P02668|CASK_BOVIN	P02668	CASK_BOVIN	CSN3	Kappa-casein			2	0	59436.5	0
QEIECQNQEYSLLLSIK	R	M	428	444	17	2,3	sp|P35527|K1C9_HUMAN	P35527	K1C9_HUMAN	KRT9	Keratin, type I cytoskeletal 9			6	12	286404	292679
QEYEQLIAK	R	N	328	336	9	2	sp|P35527|K1C9_HUMAN	P35527	K1C9_HUMAN	KRT9	Keratin, type I cytoskeletal 9			5	7	399050	701143
QFSSSYLSR	R	S	5	13	9	2	sp|P35527|K1C9_HUMAN	P35527	K1C9_HUMAN	KRT9	Keratin, type I cytoskeletal 9			4	3	434785	99095.4
QFYQLDAYPSGAWYYVPLGTQYTDAPSFSDIPNPIGSENSEK	R	T	167	208	42	3	contam_sp|P02662|CASA1_BOVIN	P02662	CASA1_BOVIN	CSN1S1	Alpha-S1-casein			1	0	0	0
QGVDADINGLR	R	Q	251	261	11	2	sp|P35527|K1C9_HUMAN	P35527	K1C9_HUMAN	KRT9	Keratin, type I cytoskeletal 9			17	21	867266	1426454
QGVDADINGLRQVLDNLTMEK	R	S	251	271	21	3	sp|P35527|K1C9_HUMAN	P35527	K1C9_HUMAN	KRT9	Keratin, type I cytoskeletal 9			1	2	27682.1	6750.01
QISNLQQSISDAEQR	K	G	418	432	15	2,3	sp|P04264|K2C1_HUMAN	P04264	K2C1_HUMAN	KRT1	Keratin, type II cytoskeletal 1			4	19	336551	1.03566e+06
QISNLQQSISDAEQRGENALK	K	D	418	438	21	2,3	sp|P04264|K2C1_HUMAN	P04264	K2C1_HUMAN	KRT1	Keratin, type II cytoskeletal 1			1	4	72119	181744
QISNLQQSISDAEQRGENALKDAK	K	N	418	441	24	3,4	sp|P04264|K2C1_HUMAN	P04264	K2C1_HUMAN	KRT1	Keratin, type II cytoskeletal 1			3	10	444005	560789
QITVNDLPVGR	R	S	141	151	11	2	sp|Q06830|PRDX1_HUMAN	Q06830	PRDX1_HUMAN	PRDX1	Peroxiredoxin-1			2	1	70253.8	40342.6
QLVESDINGLR	R	R	153	163	11	2	sp|O76009|KT33A_HUMAN	O76009	KT33A_HUMAN	KRT33A	Keratin, type I cuticular Ha3-I	KRT31, KRT35	contam_sp|P02534|K1M1_SHEEP, sp|Q15323|K1H1_HUMAN, sp|Q92764|KRT35_HUMAN	0	1	0	0
QNQEYQVLLDVR	R	A	335	346	12	2	sp|O76009|KT33A_HUMAN	O76009	KT33A_HUMAN	KRT33A	Keratin, type I cuticular Ha3-I	KRT31, KRT32, KRT33B, KRT34, KRT35	contam_sp|P02534|K1M1_SHEEP, contam_sp|P25690|K1M2_SHEEP, sp|O76011|KRT34_HUMAN, sp|Q14525|KT33B_HUMAN, sp|Q14532|K1H2_HUMAN, sp|Q15323|K1H1_HUMAN, sp|Q92764|KRT35_HUMAN	0	1	0	11536.9
QSLEASLAETEGR	K	Y	387	399	13	2	sp|P13645|K1C10_HUMAN	P13645	K1C10_HUMAN	KRT10	Keratin, type I cytoskeletal 10			3	11	287634	701056
QSVEADINGLR	R	R	246	256	11	2	sp|P13645|K1C10_HUMAN	P13645	K1C10_HUMAN	KRT10	Keratin, type I cytoskeletal 10	KRT15	contam_sp|O77727|K1C15_SHEEP	3	13	330712	377576
QSVEADINGLRR	R	V	246	257	12	2	sp|P13645|K1C10_HUMAN	P13645	K1C10_HUMAN	KRT10	Keratin, type I cytoskeletal 10	KRT15	contam_sp|O77727|K1C15_SHEEP	2	2	312752	214461
QTALVELLK	K	H	549	557	9	2	contam_sp|P02769|ALBU_BOVIN	P02769	ALBU_BOVIN	ALB	Serum albumin			0	1	37039.7	39626.7
QVLDNLTMEK	R	S	262	271	10	2	sp|P35527|K1C9_HUMAN	P35527	K1C9_HUMAN	KRT9	Keratin, type I cytoskeletal 9			3	24	353960	1.1157e+06
QVLDNLTMEKSDLEMQYETLQEELMALKK	R	N	262	290	29	4	sp|P35527|K1C9_HUMAN	P35527	K1C9_HUMAN	KRT9	Keratin, type I cytoskeletal 9			1	3	15717.5	28869.6
RHPEYAVSVLLR	R	L	360	371	12	2	contam_sp|P02769|ALBU_BOVIN	P02769	ALBU_BOVIN	ALB	Serum albumin			0	1	0	19222.4
RHPYFYAPELLFFAK	R	R	169	183	15	3	sp|P02768|ALBU_HUMAN	P02768	ALBU_HUMAN	ALB	Serum albumin			0	1	0	5159.55
RHPYFYAPELLYYANK	R	Y	168	183	16	3	contam_sp|P02769|ALBU_BOVIN	P02769	ALBU_BOVIN	ALB	Serum albumin			0	1	0	9387.73
RLLEGEESR	R	L	467	475	9	2	sp|Q9NSB2|KRT84_HUMAN	Q9NSB2	KRT84_HUMAN	KRT84	Keratin, type II cuticular Hb4			0	1	0	0
RNVQALEIELQSQLALK	R	Q	370	386	17	2,3	sp|P13645|K1C10_HUMAN	P13645	K1C10_HUMAN	KRT10	Keratin, type I cytoskeletal 10			0	3	0	50976.5
RPCFSALTPDETYVPK	R	A	508	523	16	3	contam_sp|P02769|ALBU_BOVIN	P02769	ALBU_BOVIN	ALB	Serum albumin			0	7	0	19090.8
RTNAENEFVTIK	K	K	277	288	12	2	sp|P04264|K2C1_HUMAN	P04264	K2C1_HUMAN	KRT1	Keratin, type II cytoskeletal 1			0	1	0	12601.6
RVLDELTLTK	R	A	257	266	10	2	sp|P13645|K1C10_HUMAN	P13645	K1C10_HUMAN	KRT10	Keratin, type I cytoskeletal 10	KRT15	contam_sp|O77727|K1C15_SHEEP	3	2	61641.7	157565
SCAAAGTECLISGWGNTK	R	S	116	133	18	2,3	contam_sp|P00761|TRYP_PIG	P00761	TRYP_PIG		Trypsin			9	2	313395	43308.7
SCQAQPTTMAR	K	H	108	118	11	2	contam_sp|P02668|CASK_BOVIN	P02668	CASK_BOVIN	CSN3	Kappa-casein			1	5	27322.8	19204.7
SDLEMQYETLQEELMALK	K	K	272	289	18	2	sp|P35527|K1C9_HUMAN	P35527	K1C9_HUMAN	KRT9	Keratin, type I cytoskeletal 9			2	5	26099.7	43635.2
SDLEMQYETLQEELMALKK	K	N	272	290	19	2,3	sp|P35527|K1C9_HUMAN	P35527	K1C9_HUMAN	KRT9	Keratin, type I cytoskeletal 9			4	16	100847	551270
SDQSRLDSELK	K	N	247	257	11	2	sp|P04264|K2C1_HUMAN	P04264	K2C1_HUMAN	KRT1	Keratin, type II cytoskeletal 1			1	1	93228	93967.4
SDQSRLDSELKNMQDMVEDYR	K	N	247	267	21	3,4	sp|P04264|K2C1_HUMAN	P04264	K2C1_HUMAN	KRT1	Keratin, type II cytoskeletal 1			2	2	27517.4	16270.2
SEITELRR	K	N	363	370	8	2	sp|P13645|K1C10_HUMAN	P13645	K1C10_HUMAN	KRT10	Keratin, type I cytoskeletal 10			0	3	0	332597
SGGGFSSGSAGIINYQR	R	R	13	29	17	2	sp|P04264|K2C1_HUMAN	P04264	K2C1_HUMAN	KRT1	Keratin, type II cytoskeletal 1			13	12	987884	230465
SGGGFSSGSAGIINYQRR	R	T	13	30	18	3	sp|P04264|K2C1_HUMAN	P04264	K2C1_HUMAN	KRT1	Keratin, type II cytoskeletal 1			0	3	208401	13814.6
SGGGGGGGGCGGGGGVSSLR	R	I	16	35	20	2	sp|P13645|K1C10_HUMAN	P13645	K1C10_HUMAN	KRT10	Keratin, type I cytoskeletal 10			1	1	31605.5	28579.4
SGGGGGGGLGSGGSIR	R	S	14	29	16	2	sp|P35527|K1C9_HUMAN	P35527	K1C9_HUMAN	KRT9	Keratin, type I cytoskeletal 9			33	29	1.42e+06	1.23399e+06
SGGGGGRFSSCGGGGGSFGAGGGFGSR	R	S	39	65	27	3	sp|P04264|K2C1_HUMAN	P04264	K2C1_HUMAN	KRT1	Keratin, type II cytoskeletal 1			6	6	290861	24520.9
SGYRSGGGFSSGSAGIINYQR	R	R	9	29	21	2,3	sp|P04264|K2C1_HUMAN	P04264	K2C1_HUMAN	KRT1	Keratin, type II cytoskeletal 1			3	0	51212.3	0
SGYRSGGGFSSGSAGIINYQRR	R	T	9	30	22	4	sp|P04264|K2C1_HUMAN	P04264	K2C1_HUMAN	KRT1	Keratin, type II cytoskeletal 1			2	0	26718	0
SISISVAGGGGGFGAAGGFGGR	K	G	71	92	22	2,3	sp|P35908|K22E_HUMAN	P35908	K22E_HUMAN	KRT2	Keratin, type II cytoskeletal 2 epidermal			11	18	438465	524427
SISISVARGGGR	K	G	75	86	12	2	sp|P04264|K2C1_HUMAN	P04264	K2C1_HUMAN	KRT1	Keratin, type II cytoskeletal 1			0	2	0	0
SIYGEKFEDENFILK	K	H	77	91	15	2	sp|P62937|PPIA_HUMAN	P62937	PPIA_HUMAN	PPIA	Peptidyl-prolyl cis-trans isomerase A			0	2	0	6205.45
SKAEAESLYQSK	K	Y	365	376	12	2	sp|P04264|K2C1_HUMAN	P04264	K2C1_HUMAN	KRT1	Keratin, type II cytoskeletal 1			8	25	361509	1.01413e+06
SKAEAESLYQSKYEELQITAGR	K	H	365	386	22	3,4	sp|P04264|K2C1_HUMAN	P04264	K2C1_HUMAN	KRT1	Keratin, type II cytoskeletal 1			15	7	2563891	436492
SKEEAEALYHSK	R	Y	363	374	12	2	sp|P35908|K22E_HUMAN	P35908	K22E_HUMAN	KRT2	Keratin, type II cytoskeletal 2 epidermal			0	1	0	52769.5
SKEEAEALYHSKYEELQVTVGR	R	H	363	384	22	3,4	sp|P35908|K22E_HUMAN	P35908	K22E_HUMAN	KRT2	Keratin, type II cytoskeletal 2 epidermal			5	7	96193	79813.7
SKELTTEIDNNIEQISSYK	K	S	344	362	19	2,3	sp|P13645|K1C10_HUMAN	P13645	K1C10_HUMAN	KRT10	Keratin, type I cytoskeletal 10			4	10	3631620	4.14688e+06
SKELTTEIDNNIEQISSYKSEITELR	K	R	344	369	26	4	sp|P13645|K1C10_HUMAN	P13645	K1C10_HUMAN	KRT10	Keratin, type I cytoskeletal 10			3	2	18901.7	13056.8
SLDLDSIIAEVK	R	A	344	355	12	2	sp|P04264|K2C1_HUMAN	P04264	K2C1_HUMAN	KRT1	Keratin, type II cytoskeletal 1			22	19	2.83104e+06	2.83104e+06
SLDLDSIIAEVKAQYEDIAQK	R	S	344	364	21	3	sp|P04264|K2C1_HUMAN	P04264	K2C1_HUMAN	KRT1	Keratin, type II cytoskeletal 1			3	5	32030.8	13042.4
SLDLDSIIAEVKAQYEDIAQKSK	R	A	344	366	23	3	sp|P04264|K2C1_HUMAN	P04264	K2C1_HUMAN	KRT1	Keratin, type II cytoskeletal 1			2	1	10480.6	0
SLHTLFGDELCK	K	V	89	100	12	2	contam_sp|P02769|ALBU_BOVIN	P02769	ALBU_BOVIN	ALB	Serum albumin			0	2	0	19717.3
SLLEGEGSSGGGGR	R	G	451	464	14	2	sp|P13645|K1C10_HUMAN	P13645	K1C10_HUMAN	KRT10	Keratin, type I cytoskeletal 10			4	12	257394	408171
SLNNQFASFIDK	K	V	186	197	12	2	sp|P04264|K2C1_HUMAN	P04264	K2C1_HUMAN	KRT1	Keratin, type II cytoskeletal 1			4	27	1.85406e+06	3.01914e+06
SLNNQFASFIDKVR	K	F	186	199	14	2,3	sp|P04264|K2C1_HUMAN	P04264	K2C1_HUMAN	KRT1	Keratin, type II cytoskeletal 1			12	14	2.74391e+06	1.75236e+06
SLVGLGGTKSISISVAGGGGGFGAAGGFGGR	R	G	62	92	31	3	sp|P35908|K22E_HUMAN	P35908	K22E_HUMAN	KRT2	Keratin, type II cytoskeletal 2 epidermal			2	2	9809.71	9511.75
SLVNLGGSKSISISVAR	R	G	66	82	17	2,3	sp|P04264|K2C1_HUMAN	P04264	K2C1_HUMAN	KRT1	Keratin, type II cytoskeletal 1			3	6	311246	147214
SPAQILQWQVLSNTVPAK	R	S	90	107	18	2,3	contam_sp|P02668|CASK_BOVIN	P02668	CASK_BOVIN	CSN3	Kappa-casein			24	12	3.79912e+06	247196
SQYEQLAEQNR	R	K	323	333	11	2	sp|P13645|K1C10_HUMAN	P13645	K1C10_HUMAN	KRT10	Keratin, type I cytoskeletal 10			2	14	334836	278766
SQYEQLAEQNRK	R	D	323	334	12	2	sp|P13645|K1C10_HUMAN	P13645	K1C10_HUMAN	KRT10	Keratin, type I cytoskeletal 10			7	34	482904	645199
SQYEQLAEQNRKDAEAWFNEK	R	S	323	343	21	3,4	sp|P13645|K1C10_HUMAN	P13645	K1C10_HUMAN	KRT10	Keratin, type I cytoskeletal 10			3	4	958779	295550
SSGSSYPSLLQCLK	K	A	134	147	14	2	contam_sp|P00761|TRYP_PIG	P00761	TRYP_PIG		Trypsin			12	6	52068.8	90093.7
SSYSRFSSSGGGGGGGR	R	F	30	46	17	2	sp|P35527|K1C9_HUMAN	P35527	K1C9_HUMAN	KRT9	Keratin, type I cytoskeletal 9			0	2	0	0
SSYSRFSSSGGGGGGGRFSSSSGYGGGSSR	R	V	30	59	30	4	sp|P35527|K1C9_HUMAN	P35527	K1C9_HUMAN	KRT9	Keratin, type I cytoskeletal 9			2	0	8002.08	0
STDYGIFQINSR	R	Y	69	80	12	2	sp|P61626|LYSC_HUMAN	P61626	LYSC_HUMAN	LYZ	Lysozyme C			1	1	80194.8	21649.4
STMQELNSR	K	L	155	163	9	2	sp|P35527|K1C9_HUMAN	P35527	K1C9_HUMAN	KRT9	Keratin, type I cytoskeletal 9			0	12	0	65704.9
STSSFSCLSR	R	H	36	45	10	2	sp|P35908|K22E_HUMAN	P35908	K22E_HUMAN	KRT2	Keratin, type II cytoskeletal 2 epidermal			7	7	343926	180635
STSSFSCLSRHGGGGGGFGGGGFGSR	R	S	36	61	26	3	sp|P35908|K22E_HUMAN	P35908	K22E_HUMAN	KRT2	Keratin, type II cytoskeletal 2 epidermal			4	0	0	0
TAAENDFVTLK	R	K	276	286	11	2	sp|P35908|K22E_HUMAN	P35908	K22E_HUMAN	KRT2	Keratin, type II cytoskeletal 2 epidermal			2	4	273119	352892
TAAENDFVTLKK	R	D	276	287	12	2	sp|P35908|K22E_HUMAN	P35908	K22E_HUMAN	KRT2	Keratin, type II cytoskeletal 2 epidermal			2	7	224201	376892
TAFQEALDAAGDK	K	L	9	21	13	2	sp|P10599|THIO_HUMAN	P10599	THIO_HUMAN	TXN	Thioredoxin			0	1	0	13051.3
TDLEMQIESLNEELAYLKK	K	N	222	240	19	3	contam_sp|O77727|K1C15_SHEEP	O77727	K1C15_SHEEP	KRT15	Keratin, type I cytoskeletal 15			0	1	0	11087
THNLEPYFESFINNLR	R	R	224	239	16	2,3	sp|P04264|K2C1_HUMAN	P04264	K2C1_HUMAN	KRT1	Keratin, type II cytoskeletal 1			12	27	807012	1.85207e+06
THNLEPYFESFINNLRR	R	R	224	240	17	3	sp|P04264|K2C1_HUMAN	P04264	K2C1_HUMAN	KRT1	Keratin, type II cytoskeletal 1			5	10	523245	1163544
TIAQDYGVLK	R	A	111	120	10	2	sp|Q06830|PRDX1_HUMAN	Q06830	PRDX1_HUMAN	PRDX1	Peroxiredoxin-1			0	1	8666.15	8011.71
TIAQDYGVLKADEGISFR	R	G	111	128	18	2	sp|Q06830|PRDX1_HUMAN	Q06830	PRDX1_HUMAN	PRDX1	Peroxiredoxin-1			1	0	9809.86	0
TIDDLKNQILNLTTDNANILLQIDNAR	K	L	202	228	27	3	sp|P13645|K1C10_HUMAN	P13645	K1C10_HUMAN	KRT10	Keratin, type I cytoskeletal 10			1	4	100865	75408.4
TIQGLEIELQSQLSMK	R	A	326	341	16	2,3	contam_sp|O77727|K1C15_SHEEP	O77727	K1C15_SHEEP	KRT15	Keratin, type I cytoskeletal 15			5	0	37107.2	0
TITLEVEPSDTIENVK	K	A	12	27	16	2	sp|P62979|RS27A_HUMAN	P62979	RS27A_HUMAN	RPS27A	Ubiquitin-40S ribosomal protein S27a			2	2	84278.7	23702.2
TITLEVEPSDTIENVKAK	K	I	12	29	18	3	sp|P62979|RS27A_HUMAN	P62979	RS27A_HUMAN	RPS27A	Ubiquitin-40S ribosomal protein S27a			1	0	37185.3	0
TKVIPYVR	K	Y	213	220	8	2	contam_sp|P02663|CASA2_BOVIN	P02663	CASA2_BOVIN	CSN1S2	Alpha-S2-casein			0	1	366666	36751.1
TKVIPYVRYL	K	-	213	222	10	2	contam_sp|P02663|CASA2_BOVIN	P02663	CASA2_BOVIN	CSN1S2	Alpha-S2-casein			7	6	203046	155686
TLCLSGFMGMDIPPPSGPLWILGDVFIGR	K	Y	364	392	29	3	sp|P07339|CATD_HUMAN	P07339	CATD_HUMAN	CTSD	Cathepsin D			1	0	0	0
TLLDIDNTR	K	M	225	233	9	2	sp|P35527|K1C9_HUMAN	P35527	K1C9_HUMAN	KRT9	Keratin, type I cytoskeletal 9			9	15	1.33858e+06	2.34605e+06
TLLDIDNTRMTLDDFR	K	I	225	240	16	3	sp|P35527|K1C9_HUMAN	P35527	K1C9_HUMAN	KRT9	Keratin, type I cytoskeletal 9			7	3	354916	44164.2
TLLEGEESR	R	M	484	492	9	2	sp|P04264|K2C1_HUMAN	P04264	K2C1_HUMAN	KRT1	Keratin, type II cytoskeletal 1			14	27	777899	1.70379e+06
TLLEGEESRMSGECAPNVSVSVSTSHTTISGGGSR	R	G	484	518	35	4	sp|P04264|K2C1_HUMAN	P04264	K2C1_HUMAN	KRT1	Keratin, type II cytoskeletal 1			0	1	0	3220.9
TLNDMRQEYEQLIAK	K	N	322	336	15	2,3	sp|P35527|K1C9_HUMAN	P35527	K1C9_HUMAN	KRT9	Keratin, type I cytoskeletal 9			2	6	1.46013e+06	815216
TLNNKFASFIDK	K	V	184	195	12	2	sp|P35908|K22E_HUMAN	P35908	K22E_HUMAN	KRT2	Keratin, type II cytoskeletal 2 epidermal	KRT84	sp|Q9NSB2|KRT84_HUMAN	3	3	26734.8	15816.1
TLNNKFASFIDKVR	K	F	184	197	14	2,3	sp|P35908|K22E_HUMAN	P35908	K22E_HUMAN	KRT2	Keratin, type II cytoskeletal 2 epidermal	KRT84	sp|Q9NSB2|KRT84_HUMAN	3	5	422491	113603
TLSDYNIQK	R	E	55	63	9	2	sp|P62979|RS27A_HUMAN	P62979	RS27A_HUMAN	RPS27A	Ubiquitin-40S ribosomal protein S27a			0	1	0	15203.9
TLSDYNIQKESTLHLVLR	R	L	55	72	18	3	sp|P62979|RS27A_HUMAN	P62979	RS27A_HUMAN	RPS27A	Ubiquitin-40S ribosomal protein S27a			1	0	15146.7	0
TNAENEFVTIK	R	K	278	288	11	2	sp|P04264|K2C1_HUMAN	P04264	K2C1_HUMAN	KRT1	Keratin, type II cytoskeletal 1			17	18	960398	1.11013e+06
TNAENEFVTIKK	R	D	278	289	12	2	sp|P04264|K2C1_HUMAN	P04264	K2C1_HUMAN	KRT1	Keratin, type II cytoskeletal 1			8	28	1.04792e+06	1.49755e+06
TNAENEFVTIKKDVDGAYMTK	R	V	278	298	21	3,4	sp|P04264|K2C1_HUMAN	P04264	K2C1_HUMAN	KRT1	Keratin, type II cytoskeletal 1			5	8	417592	126591
TSQNSELNNMQDLVEDYK	R	K	248	265	18	2	sp|P35908|K22E_HUMAN	P35908	K22E_HUMAN	KRT2	Keratin, type II cytoskeletal 2 epidermal			6	9	62603.4	93444.7
TSQNSELNNMQDLVEDYKK	R	K	248	266	19	2,3	sp|P35908|K22E_HUMAN	P35908	K22E_HUMAN	KRT2	Keratin, type II cytoskeletal 2 epidermal			3	12	227940	336202
TSQNSELNNMQDLVEDYKKK	R	Y	248	267	20	3	sp|P35908|K22E_HUMAN	P35908	K22E_HUMAN	KRT2	Keratin, type II cytoskeletal 2 epidermal			0	2	0	20801.6
TVMENFVAFVDK	K	C	569	580	12	2	contam_sp|P02769|ALBU_BOVIN	P02769	ALBU_BOVIN	ALB	Serum albumin			0	2	0	16505.9
TVNALEIELQAQHNLR	R	D	278	293	16	2	sp|O76009|KT33A_HUMAN	O76009	KT33A_HUMAN	KRT33A	Keratin, type I cuticular Ha3-I	KRT31, KRT33B, KRT34	sp|O76011|KRT34_HUMAN, sp|Q14525|KT33B_HUMAN, sp|Q15323|K1H1_HUMAN	0	2	0	9485.84
TYFPHFDLSHGSAQVKGHGKK	K	V	42	62	21	4	sp|P69905|HBA_HUMAN	P69905	HBA_HUMAN	HBA1	Hemoglobin subunit alpha			1	1	66589.3	12828.6
VAPATGDLLSTGTR	R	S	539	552	14	2	sp|Q9NSB2|KRT84_HUMAN	Q9NSB2	KRT84_HUMAN	KRT84	Keratin, type II cuticular Hb4			0	3	0	10781.6
VCGRGGGGSFGYSYGGGSGGGFSASSLGGGFGGGSR	R	G	60	95	36	3	sp|P35527|K1C9_HUMAN	P35527	K1C9_HUMAN	KRT9	Keratin, type I cytoskeletal 9			2	0	35738.4	0
VCNYVNWIQQTIAAN	K	-	217	231	15	2	contam_sp|P00761|TRYP_PIG	P00761	TRYP_PIG		Trypsin			2	2	93264.4	164720
VDLLNQEIEFLK	K	V	303	314	12	2	sp|P35908|K22E_HUMAN	P35908	K22E_HUMAN	KRT2	Keratin, type II cytoskeletal 2 epidermal			3	7	300975	1143873
VDQLKSDQSRLDSELK	R	N	242	257	16	3	sp|P04264|K2C1_HUMAN	P04264	K2C1_HUMAN	KRT1	Keratin, type II cytoskeletal 1			0	3	0	11877.3
VELQSKVDLLNQEIEFLK	K	V	297	314	18	2,3	sp|P35908|K22E_HUMAN	P35908	K22E_HUMAN	KRT2	Keratin, type II cytoskeletal 2 epidermal			0	3	0	17171.9
VFDEFKPLVEEPQNLIK	K	Q	397	413	17	3	sp|P02768|ALBU_HUMAN	P02768	ALBU_HUMAN	ALB	Serum albumin			0	1	0	8196.98
VGEFSGANKEKLEATINELV	K	-	86	105	20	3	sp|P10599|THIO_HUMAN	P10599	THIO_HUMAN	TXN	Thioredoxin			1	0	56313.5	0
VGINYWLAHK	K	A	118	127	10	2	contam_sp|P00711|LALBA_BOVIN	P00711	LALBA_BOVIN	LALBA	Alpha-lactalbumin			3	1	27103.6	28862.9
VILEIDNAR	R	L	175	183	9	2	contam_sp|O77727|K1C15_SHEEP	O77727	K1C15_SHEEP	KRT15	Keratin, type I cytoskeletal 15			2	2	30811.2	6302.34
VIPYVRYL	K	-	215	222	8	2	contam_sp|P02663|CASA2_BOVIN	P02663	CASA2_BOVIN	CSN1S2	Alpha-S2-casein			2	1	33326.2	22965.4
VLDELTLTK	R	A	258	266	9	2	sp|P13645|K1C10_HUMAN	P13645	K1C10_HUMAN	KRT10	Keratin, type I cytoskeletal 10	KRT15	contam_sp|O77727|K1C15_SHEEP	0	11	558996	1.90873e+06
VLDELTLTKADLEMQIESLTEELAYLKK	R	N	258	285	28	3,4	sp|P13645|K1C10_HUMAN	P13645	K1C10_HUMAN	KRT10	Keratin, type I cytoskeletal 10			4	6	0	7128
VLYDAEISQIHQSVTDTNVILSMDNSR	K	N	315	341	27	3,4	sp|P35908|K22E_HUMAN	P35908	K22E_HUMAN	KRT2	Keratin, type II cytoskeletal 2 epidermal			11	16	361479	667868
VNVDEVGGEALGR	K	L	19	31	13	2	sp|P68871|HBB_HUMAN	P68871	HBB_HUMAN	HBB	Hemoglobin subunit beta			1	2	12741.1	6221.41
VPQLEIVPNSAEER	K	L	121	134	14	2	contam_sp|P02662|CASA1_BOVIN	P02662	CASA1_BOVIN	CSN1S1	Alpha-S1-casein			3	1	32003.7	5905.17
VPQVSTPTLVEVSR	K	S	438	451	14	2	contam_sp|P02769|ALBU_BOVIN	P02769	ALBU_BOVIN	ALB	Serum albumin		sp|P02768|ALBU_HUMAN	2	2	38323.1	16579
VQALEEANNDLENK	K	I	171	184	14	2	sp|P35527|K1C9_HUMAN	P35527	K1C9_HUMAN	KRT9	Keratin, type I cytoskeletal 9			6	24	346432	929998
VQALEEANNDLENKIQDWYDK	K	K	171	191	21	3	sp|P35527|K1C9_HUMAN	P35527	K1C9_HUMAN	KRT9	Keratin, type I cytoskeletal 9			2	3	36708.6	49509.8
VQALEEANNDLENKIQDWYDKK	K	G	171	192	22	3,4	sp|P35527|K1C9_HUMAN	P35527	K1C9_HUMAN	KRT9	Keratin, type I cytoskeletal 9			3	10	136945	272105
VRALEESNYELEGK	K	I	164	177	14	2	sp|P13645|K1C10_HUMAN	P13645	K1C10_HUMAN	KRT10	Keratin, type I cytoskeletal 10			0	1	0	8639.25
VSFELFADKVPK	R	T	20	31	12	2	sp|P62937|PPIA_HUMAN	P62937	PPIA_HUMAN	PPIA	Peptidyl-prolyl cis-trans isomerase A			0	4	0	15177.3
VTMQNLNDR	K	L	148	156	9	2	sp|P13645|K1C10_HUMAN	P13645	K1C10_HUMAN	KRT10	Keratin, type I cytoskeletal 10			9	36	371569	635095
VTMQNLNDRLASYLDK	K	V	148	163	16	3	sp|P13645|K1C10_HUMAN	P13645	K1C10_HUMAN	KRT10	Keratin, type I cytoskeletal 10			2	1	26347.7	24445.3
VTMQNLNDRLASYLDKVR	K	A	148	165	18	3	sp|P13645|K1C10_HUMAN	P13645	K1C10_HUMAN	KRT10	Keratin, type I cytoskeletal 10			3	6	344515	225901
WELLQQMNVGTR	K	P	210	221	12	2	sp|P35908|K22E_HUMAN	P35908	K22E_HUMAN	KRT2	Keratin, type II cytoskeletal 2 epidermal			0	2	0	14189.1
WELLQQMNVGTRPINLEPIFQGYIDSLKR	K	Y	210	238	29	4	sp|P35908|K22E_HUMAN	P35908	K22E_HUMAN	KRT2	Keratin, type II cytoskeletal 2 epidermal			0	5	0	38925.8
WELLQQVDTSTR	K	T	212	223	12	2	sp|P04264|K2C1_HUMAN	P04264	K2C1_HUMAN	KRT1	Keratin, type II cytoskeletal 1			11	17	1.72315e+06	4.34686e+06
YCGQLQMIQEQISNLEAQITDVR	R	Q	405	427	23	3	sp|P35527|K1C9_HUMAN	P35527	K1C9_HUMAN	KRT9	Keratin, type I cytoskeletal 9			0	2	0	0
YCVQLSQIQAQISALEEQLQQIR	R	A	400	422	23	3	sp|P13645|K1C10_HUMAN	P13645	K1C10_HUMAN	KRT10	Keratin, type I cytoskeletal 10			1	1	0	11367
YEDEINKR	K	T	270	277	8	2	sp|P04264|K2C1_HUMAN	P04264	K2C1_HUMAN	KRT1	Keratin, type II cytoskeletal 1	KRT2	sp|P35908|K22E_HUMAN	0	13	0	94254
YEELQITAGR	K	H	377	386	10	2	sp|P04264|K2C1_HUMAN	P04264	K2C1_HUMAN	KRT1	Keratin, type II cytoskeletal 1			21	24	2.5061e+06	3.61914e+06
YEELQITAGRHGDSVR	K	N	377	392	16	3	sp|P04264|K2C1_HUMAN	P04264	K2C1_HUMAN	KRT1	Keratin, type II cytoskeletal 1			0	1	66811.3	19000.4
YEELQVTVGR	K	H	375	384	10	2	sp|P35908|K22E_HUMAN	P35908	K22E_HUMAN	KRT2	Keratin, type II cytoskeletal 2 epidermal			1	17	539959	949132
YENEVALR	K	Q	238	245	8	2	sp|P13645|K1C10_HUMAN	P13645	K1C10_HUMAN	KRT10	Keratin, type I cytoskeletal 10			1	6	91900.3	343454
YENEVALRQSVEADINGLRR	K	V	238	257	20	4	sp|P13645|K1C10_HUMAN	P13645	K1C10_HUMAN	KRT10	Keratin, type I cytoskeletal 10			0	2	0	10664.2
YICDNQDTISSK	K	L	286	297	12	2	contam_sp|P02769|ALBU_BOVIN	P02769	ALBU_BOVIN	ALB	Serum albumin			1	1	26661.5	17588.8
YIPIQYVLSR	K	Y	46	55	10	2	contam_sp|P02668|CASK_BOVIN	P02668	CASK_BOVIN	CSN3	Kappa-casein			10	9	2.70741e+06	348327
YKVPQLEIVPNSAEER	K	L	119	134	16	2	contam_sp|P02662|CASA1_BOVIN	P02662	CASA1_BOVIN	CSN1S1	Alpha-S1-casein			3	0	31363.8	0
YLDGLTAER	R	T	239	247	9	2	sp|P35908|K22E_HUMAN	P35908	K22E_HUMAN	KRT2	Keratin, type II cytoskeletal 2 epidermal			2	8	572794	729576
YLGYLEQLLR	R	L	106	115	10	2	contam_sp|P02662|CASA1_BOVIN	P02662	CASA1_BOVIN	CSN1S1	Alpha-S1-casein			28	6	5.47658e+06	732020
YLGYLEQLLRLK	R	K	106	117	12	2	contam_sp|P02662|CASA1_BOVIN	P02662	CASA1_BOVIN	CSN1S1	Alpha-S1-casein			0	1	0	0
YPSYGLNYYQQK	R	P	56	67	12	2	contam_sp|P02668|CASK_BOVIN	P02668	CASK_BOVIN	CSN3	Kappa-casein			7	0	26475.8	0
YPSYGLNYYQQKPVALINNQFLPYPYYAK	R	P	56	84	29	3	contam_sp|P02668|CASK_BOVIN	P02668	CASK_BOVIN	CSN3	Kappa-casein			0	1	0	0
YPSYGLNYYQQKPVALINNQFLPYPYYAKPAAVR	R	S	56	89	34	4	contam_sp|P02668|CASK_BOVIN	P02668	CASK_BOVIN	CSN3	Kappa-casein			5	4	919737	49267.2
YSLENTLTESEAR	R	Y	294	306	13	2	sp|Q14525|KT33B_HUMAN	Q14525	KT33B_HUMAN	KRT33B	Keratin, type I cuticular Ha3-II			0	2	0	6337
YYGYTGAFR	R	C	544	552	9	2	sp|P02788|TRFL_HUMAN	P02788	TRFL_HUMAN	LTF	Lactotransferrin	TF	sp|P02787|TRFE_HUMAN	2	0	17313	0
